# Supplementary material for: An imaging flow cytometry-based methodology for the analysis of single extracellular vesicles in unprocessed human plasma
Source: Commun Biol. 2022 Jun 29;5:633. doi: 10.1038/s42003-022-03569-5 (PMC9243126; doi:10.1038/s42003-022-03569-5)
Supplement: Supplementary file 4 — Supplementary Data 1-8 [file 42003_2022_3569_MOESM4_ESM.xlsx]

## Sheet: Figure 1 - Calib. Mie Theory
Diameter	Objects_mL	Intensity_Ch04	SD_Ch04	Scattering cross section	SD_Ch04	Intensity_Ch06	SD_Ch06	Scattering cross section	SD_Ch06				Diameter	Scattering cross section	Scattering cross section	Scattering cross section	Scattering cross section
nm		a.u.		nm\+(2)				nm\+(2)					nm	nm\+(2)	nm\+(2)	nm\+(2)	nm\+(2)
		Ch04	Ch04	Data Ch04 / 1.4908	Ch04	Ch06	Ch06	Data Ch06 / 8.405	Ch06					Polystyrene (n=1.5885 @618.5 nm)	EVs (n\-(core)=1.38 n\-(shell)=1.48 d\-(shell)=6 nm)	Polystyrene (n=1.5783 @785 nm)	EVs (n\-(core)=1.38 n\-(shell)=1.48 d\-(shell)=6 nm)
1000	4.10863e+07	172.479	417.241	--	--	118209	37886.1	14064	4507.51				30	0.0025592	0.000703684	0.00746922	0.00184231
900	86322.9	22076.4	1852.78	14808.1	1242.78	50893.5	3780.83	6055.07	449.826				31	0.00311449	0.000837317	0.00909738	0.00219238
500	375496	12705.4	1058.72	8522.33	710.153	29127.4	1778.46	3465.44	211.593				32	0.00376661	0.000990367	0.0110116	0.00259343
300	334390	40905.8	5275.39	27438.2	3538.54	13783.1	653.665	1639.85	77.7701				33	0.0045286	0.00116487	0.0132508	0.00305083
240	359768	1700.82	219.962	1140.85	147.543	1282.13	115.062	152.542	13.6896				34	0.00541473	0.00136298	0.015858	0.00357033
200	607120	805.338	133.27	540.193	89.3932	537.222	59.0856	63.9162	7.02974				35	0.00644065	0.00158702	0.0188801	0.00415805
160	1.39368e+06	2622.92	377.063	1759.36	252.92	526.389	81.4463	62.6274	9.69011				36	0.00762341	0.00183944	0.0223685	0.00482053
100	802821	774.264	171.596	519.349	115.101	119.976	45.2471	14.2742	5.38329				37	0.00898155	0.00212286	0.0263794	0.00556471
													38	0.0105352	0.00244003	0.0309737	0.00639798
													39	0.0123063	0.00279389	0.0362177	0.00732817
													40	0.0143182	0.00318753	0.0421834	0.00836358
													41	0.0165965	0.00362422	0.0489483	0.00951297
													42	0.0191685	0.00410739	0.0565964	0.0107856
													43	0.0220636	0.00464068	0.0652179	0.0121913
													44	0.0253133	0.0052279	0.0749101	0.0137404
													45	0.0289514	0.00587304	0.0857773	0.0154437
													46	0.0330139	0.00658031	0.0979314	0.0173126
													47	0.0375394	0.00735411	0.111492	0.0193592
													48	0.0425689	0.00819903	0.126588	0.021596
													49	0.048146	0.0091199	0.143355	0.0240363
													50	0.054317	0.0101218	0.161939	0.026694
													51	0.0611313	0.0112098	0.182496	0.0295834
													52	0.068641	0.0123896	0.20519	0.0327198
													53	0.0769013	0.0136668	0.230197	0.0361191
													54	0.0859705	0.0150474	0.257703	0.0397978
													55	0.0959105	0.0165375	0.287906	0.0437733
													56	0.106786	0.0181435	0.321013	0.0480635
													57	0.118666	0.0198722	0.357246	0.0526872
													58	0.131622	0.0217305	0.396839	0.0576641
													59	0.145731	0.0237255	0.440037	0.0630146
													60	0.161072	0.0258647	0.487101	0.0687598
													61	0.177728	0.0281558	0.538305	0.0749218
													62	0.195788	0.0306068	0.593937	0.0815236
													63	0.215344	0.0332259	0.654302	0.0885889
													64	0.236492	0.0360217	0.719717	0.0961425
													65	0.259333	0.039003	0.790518	0.10421
													66	0.283972	0.0421788	0.867057	0.112818
													67	0.310519	0.0455587	0.949704	0.121994
													68	0.339089	0.0491523	1.03884	0.131766
													69	0.369801	0.0529695	1.13488	0.142165
													70	0.402782	0.0570207	1.23825	0.15322
													71	0.43816	0.0613164	1.34938	0.164964
													72	0.476072	0.0658676	1.46874	0.177428
													73	0.516657	0.0706855	1.59682	0.190648
													74	0.560062	0.0757815	1.73412	0.204657
													75	0.60644	0.0811677	1.88118	0.219492
													76	0.655947	0.086856	2.03853	0.235189
													77	0.708748	0.092859	2.20676	0.251788
													78	0.765013	0.0991896	2.38646	0.269329
													79	0.824916	0.105861	2.57826	0.287851
													80	0.888642	0.112886	2.7828	0.307396
													81	0.956377	0.12028	3.00076	0.328009
													82	1.02832	0.128055	3.23285	0.349734
													83	1.10466	0.136227	3.47978	0.372617
													84	1.18563	0.144811	3.74231	0.396705
													85	1.27142	0.153821	4.02124	0.422047
													86	1.36227	0.163273	4.31737	0.448693
													87	1.4584	0.173184	4.63155	0.476695
													88	1.56004	0.183568	4.96466	0.506104
													89	1.66746	0.194444	5.3176	0.536977
													90	1.78088	0.205827	5.69132	0.569368
													91	1.90058	0.217735	6.08678	0.603335
													92	2.02683	0.230185	6.505	0.638937
													93	2.15988	0.243196	6.94703	0.676234
													94	2.30004	0.256786	7.41393	0.715289
													95	2.44758	0.270974	7.90682	0.756165
													96	2.60281	0.285778	8.42686	0.798927
													97	2.76603	0.301217	8.97523	0.843642
													98	2.93755	0.317313	9.55317	0.890379
													99	3.11771	0.334084	10.1619	0.939208
													100	3.30683	0.351551	10.8028	0.990201
													101	3.50525	0.369735	11.4772	1.04343
													102	3.71332	0.388657	12.1865	1.09898
													103	3.9314	0.408339	12.9321	1.15691
													104	4.15985	0.428801	13.7155	1.21732
													105	4.39906	0.450068	14.5382	1.28027
													106	4.64939	0.47216	15.4018	1.34586
													107	4.91125	0.495101	16.3079	1.41417
													108	5.18504	0.518914	17.2581	1.48528
													109	5.47116	0.543622	18.2542	1.55928
													110	5.77004	0.56925	19.2979	1.63627
													111	6.08211	0.595822	20.3911	1.71634
													112	6.40781	0.623361	21.5355	1.79958
													113	6.74757	0.651894	22.7332	1.88608
													114	7.10187	0.681444	23.9859	1.97595
													115	7.47117	0.712039	25.2959	2.06929
													116	7.85593	0.743702	26.665	2.16619
													117	8.25666	0.776461	28.0955	2.26678
													118	8.67384	0.810342	29.5895	2.37114
													119	9.10797	0.845372	31.1493	2.47939
													120	9.55957	0.881577	32.7771	2.59165
													121	10.0292	0.918986	34.4752	2.70802
													122	10.5173	0.957625	36.2462	2.82862
													123	11.0245	0.997522	38.0923	2.95358
													124	11.5513	1.03871	40.0162	3.083
													125	12.0983	1.08121	42.0205	3.21702
													126	12.666	1.12505	44.1077	3.35576
													127	13.2551	1.17026	46.2806	3.49934
													128	13.866	1.21688	48.542	3.6479
													129	14.4995	1.26493	50.8946	3.80157
													130	15.1561	1.31444	53.3414	3.96048
													131	15.8365	1.36544	55.8853	4.12477
													132	16.5412	1.41797	58.5293	4.29458
													133	17.2709	1.47204	61.2767	4.47005
													134	18.0263	1.5277	64.1304	4.65133
													135	18.8079	1.58497	67.0937	4.83856
													136	19.6165	1.64388	70.17	5.0319
													137	20.4527	1.70447	73.3625	5.2315
													138	21.3173	1.76677	76.6748	5.4375
													139	22.2108	1.83081	80.1103	5.65008
													140	23.134	1.89661	83.6726	5.86938
													141	24.0876	1.96422	87.3654	6.09558
													142	25.0723	2.03366	91.1923	6.32884
													143	26.0888	2.10497	95.1572	6.56932
													144	27.1379	2.17817	99.264	6.8172
													145	28.2202	2.25331	103.517	7.07266
													146	29.3366	2.33041	107.919	7.33586
													147	30.4878	2.40951	112.475	7.607
													148	31.6745	2.49064	117.19	7.88624
													149	32.8975	2.57383	122.066	8.17378
													150	34.1575	2.65911	127.11	8.46981
													151	35.4554	2.74652	132.324	8.77452
													152	36.7919	2.83609	137.714	9.08809
													153	38.1679	2.92786	143.284	9.41073
													154	39.5841	3.02185	149.039	9.74265
													155	41.0412	3.1181	154.984	10.084
													156	42.5402	3.21665	161.122	10.4351
													157	44.0819	3.31752	167.46	10.796
													158	45.667	3.42075	174.003	11.1671
													159	47.2964	3.52638	180.754	11.5484
													160	48.9709	3.63443	187.72	11.9403
													161	50.6913	3.74494	194.906	12.343
													162	52.4585	3.85794	202.316	12.7566
													163	54.2733	3.97346	209.957	13.1815
													164	56.1365	4.09154	217.834	13.6177
													165	58.049	4.21221	225.952	14.0657
													166	60.0117	4.33551	234.318	14.5255
													167	62.0254	4.46146	242.936	14.9975
													168	64.0909	4.59009	251.814	15.4819
													169	66.2091	4.72145	260.956	15.979
													170	68.3808	4.85555	270.368	16.4889
													171	70.607	4.99244	280.058	17.012
													172	72.8884	5.13215	290.031	17.5485
													173	75.2259	5.2747	300.293	18.0987
													174	77.6204	5.42013	310.852	18.6628
													175	80.0728	5.56847	321.712	19.2411
													176	82.5838	5.71974	332.882	19.8338
													177	85.1543	5.87399	344.368	20.4414
													178	87.7853	6.03124	356.176	21.0639
													179	90.4774	6.19151	368.313	21.7017
													180	93.2317	6.35485	380.787	22.3552
													181	96.0489	6.52128	393.605	23.0245
													182	98.9298	6.69083	406.774	23.71
													183	101.875	6.86352	420.3	24.4119
													184	104.886	7.03939	434.193	25.1306
													185	107.964	7.21846	448.458	25.8664
													186	111.108	7.40077	463.105	26.6196
													187	114.32	7.58633	478.14	27.3905
													188	117.601	7.77518	493.572	28.1793
													189	120.952	7.96734	509.408	28.9865
													190	124.373	8.16285	525.657	29.8124
													191	127.865	8.36171	542.326	30.6572
													192	131.429	8.56397	559.425	31.5213
													193	135.065	8.76964	576.961	32.405
													194	138.775	8.97875	594.944	33.3087
													195	142.559	9.19132	613.381	34.2327
													196	146.418	9.40738	632.282	35.1774
													197	150.353	9.62695	651.656	36.1431
													198	154.365	9.85005	671.512	37.1302
													199	158.453	10.0767	691.858	38.1389
													200	162.619	10.3069	712.705	39.1698
													201	166.864	10.5407	734.062	40.223
													202	171.188	10.7782	755.938	41.2991
													203	175.592	11.0193	778.343	42.3984
													204	180.076	11.264	801.288	43.5212
													205	184.642	11.5124	824.781	44.668
													206	189.289	11.7645	848.833	45.8391
													207	194.019	12.0203	873.455	47.0349
													208	198.832	12.2798	898.657	48.2558
													209	203.729	12.543	924.45	49.5022
													210	208.709	12.8101	950.843	50.7746
													211	213.775	13.0808	977.849	52.0732
													212	218.926	13.3554	1005.48	53.3986
													213	224.162	13.6338	1033.74	54.7511
													214	229.485	13.9159	1062.65	56.1311
													215	234.894	14.2019	1092.22	57.5391
													216	240.391	14.4918	1122.45	58.9756
													217	245.975	14.7854	1153.37	60.4408
													218	251.648	15.0829	1184.98	61.9353
													219	257.409	15.3843	1217.3	63.4596
													220	263.258	15.6896	1250.33	65.014
													221	269.198	15.9987	1284.09	66.599
													222	275.226	16.3117	1318.6	68.215
													223	281.345	16.6286	1353.86	69.8626
													224	287.554	16.9494	1389.89	71.5421
													225	293.853	17.274	1426.7	73.254
													226	300.243	17.6026	1464.31	74.9989
													227	306.724	17.9351	1502.72	76.7772
													228	313.296	18.2715	1541.96	78.5893
													229	319.96	18.6118	1582.04	80.4357
													230	326.715	18.956	1622.96	82.317
													231	333.562	19.3041	1664.76	84.2336
													232	340.5	19.6561	1707.43	86.1861
													233	347.531	20.012	1751	88.1748
													234	354.654	20.3718	1795.48	90.2004
													235	361.868	20.7355	1840.88	92.2634
													236	369.175	21.1031	1887.22	94.3641
													237	376.574	21.4745	1934.52	96.5033
													238	384.064	21.8499	1982.79	98.6813
													239	391.647	22.2291	2032.05	100.899
													240	399.322	22.6121	2082.31	103.156
													241	407.088	22.999	2133.6	105.454
													242	414.946	23.3898	2185.92	107.793
													243	422.896	23.7844	2239.29	110.174
													244	430.937	24.1827	2293.74	112.596
													245	439.069	24.5849	2349.27	115.062
													246	447.292	24.9909	2405.91	117.571
													247	455.605	25.4007	2463.67	120.123
													248	464.009	25.8142	2522.58	122.72
													249	472.503	26.2314	2582.64	125.362
													250	481.086	26.6524	2643.88	128.049
													251	489.759	27.0771	2706.32	130.783
													252	498.521	27.5054	2769.97	133.563
													253	507.372	27.9375	2834.86	136.39
													254	516.31	28.3731	2901	139.266
													255	525.337	28.8124	2968.41	142.19
													256	534.45	29.2553	3037.11	145.163
													257	543.65	29.7018	3107.12	148.186
													258	552.936	30.1518	3178.47	151.259
													259	562.308	30.6053	3251.16	154.383
													260	571.764	31.0623	3325.23	157.559
													261	581.305	31.5229	3400.69	160.787
													262	590.93	31.9868	3477.56	164.067
													263	600.638	32.4542	3555.87	167.402
													264	610.428	32.9249	3635.63	170.79
													265	620.299	33.399	3716.86	174.233
													266	630.252	33.8764	3799.6	177.732
													267	640.285	34.3571	3883.85	181.287
													268	650.397	34.841	3969.64	184.898
													269	660.587	35.3282	4056.99	188.567
													270	670.856	35.8185	4145.93	192.294
													271	681.201	36.312	4236.48	196.08
													272	691.622	36.8087	4328.65	199.925
													273	702.119	37.3083	4422.47	203.831
													274	712.69	37.8111	4517.97	207.797
													275	723.334	38.3168	4615.17	211.825
													276	734.05	38.8254	4714.08	215.915
													277	744.838	39.337	4814.73	220.068
													278	755.696	39.8515	4917.15	224.284
													279	766.624	40.3687	5021.35	228.565
													280	777.62	40.8888	5127.37	232.911
													281	788.683	41.4116	5235.22	237.323
													282	799.813	41.9371	5344.93	241.801
													283	811.008	42.4653	5456.51	246.346
													284	822.267	42.9961	5570	250.96
													285	833.589	43.5294	5685.42	255.642
													286	844.973	44.0652	5802.79	260.393
													287	856.417	44.6035	5922.13	265.215
													288	867.922	45.1443	6043.47	270.108
													289	879.485	45.6873	6166.83	275.072
													290	891.105	46.2327	6292.24	280.109
													291	902.781	46.7804	6419.71	285.219
													292	914.512	47.3303	6549.28	290.403
													293	926.297	47.8823	6680.96	295.661
													294	938.134	48.4365	6814.77	300.996
													295	950.023	48.9927	6950.75	306.406
													296	961.961	49.5509	7088.92	311.894
													297	973.948	50.111	7229.29	317.459
													298	985.983	50.6731	7371.89	323.103
													299	998.064	51.2369	7516.75	328.827
													300	1010.19	51.8026	7663.88	334.63
													301	1022.36	52.37	7813.31	340.515
													302	1034.57	52.939	7965.07	346.482
													303	1046.83	53.5097	8119.17	352.531
													304	1059.12	54.0819	8275.64	358.664
													305	1071.45	54.6556	8434.5	364.881
													306	1083.82	55.2307	8595.77	371.183
													307	1096.23	55.8072	8759.48	377.571
													308	1108.67	56.3851	8925.64	384.046
													309	1121.14	56.9642	9094.28	390.608
													310	1133.64	57.5444	9265.42	397.259
													311	1146.18	58.1259	9439.08	403.999
													312	1158.75	58.7084	9615.29	410.829
													313	1171.34	59.2919	9794.05	417.75
													314	1183.96	59.8763	9975.41	424.763
													315	1196.61	60.4617	10159.4	431.868
													316	1209.28	61.0479	10345.9	439.067
													317	1221.97	61.6348	10535.2	446.36
													318	1234.68	62.2224	10727.1	453.749
													319	1247.42	62.8107	10921.7	461.233
													320	1260.17	63.3996	11118.9	468.815
													321	1272.95	63.989	11319	476.494
													322	1285.74	64.5788	11521.7	484.272
													323	1298.54	65.1691	11727.2	492.149
													324	1311.36	65.7596	11935.6	500.127
													325	1324.19	66.3504	12146.7	508.206
													326	1337.03	66.9415	12360.6	516.387
													327	1349.88	67.5326	12577.4	524.672
													328	1362.75	68.1238	12797	533.06
													329	1375.62	68.7151	13019.5	541.553
													330	1388.49	69.3062	13244.9	550.152
													331	1401.38	69.8973	13473.2	558.858
													332	1414.26	70.4882	13704.4	567.671
													333	1427.15	71.0788	13938.6	576.592
													334	1440.04	71.6691	14175.7	585.623
													335	1452.93	72.2591	14415.9	594.764
													336	1465.83	72.8486	14659	604.016
													337	1478.72	73.4376	14905.1	613.381
													338	1491.6	74.0261	15154.3	622.858
													339	1504.49	74.6139	15406.5	632.449
													340	1517.37	75.201	15661.8	642.155
													341	1530.24	75.7874	15920.1	651.977
													342	1543.11	76.373	16181.6	661.915
													343	1555.96	76.9577	16446.2	671.971
													344	1568.81	77.5415	16713.9	682.146
													345	1581.65	78.1242	16984.7	692.44
													346	1594.48	78.706	17258.7	702.854
													347	1607.29	79.2866	17535.9	713.39
													348	1620.09	79.866	17816.3	724.048
													349	1632.88	80.4441	18100	734.829
													350	1645.65	81.021	18386.8	745.734
													351	1658.41	81.5965	18676.9	756.765
													352	1671.15	82.1706	18970.2	767.921
													353	1683.87	82.7433	19266.9	779.204
													354	1696.57	83.3143	19566.8	790.616
													355	1709.25	83.8838	19870.1	802.156
													356	1721.91	84.4517	20176.7	813.826
													357	1734.55	85.0178	20486.6	825.627
													358	1747.16	85.5822	20800	837.559
													359	1759.76	86.1447	21116.7	849.624
													360	1772.32	86.7054	21436.8	861.823
													361	1784.87	87.2641	21760.4	874.157
													362	1797.38	87.8209	22087.4	886.626
													363	1809.87	88.3756	22417.8	899.231
													364	1822.34	88.9282	22751.8	911.974
													365	1834.77	89.4787	23089.3	924.856
													366	1847.17	90.0269	23430.3	937.877
													367	1859.55	90.573	23774.8	951.038
													368	1871.89	91.1167	24122.9	964.341
													369	1884.2	91.6581	24474.6	977.787
													370	1896.48	92.197	24830	991.375
													371	1908.73	92.7336	25188.9	1005.11
													372	1920.94	93.2676	25551.6	1018.99
													373	1933.12	93.7991	25917.9	1033.01
													374	1945.26	94.3279	26288	1047.18
													375	1957.37	94.8542	26661.7	1061.5
													376	1969.43	95.3777	27039.3	1075.97
													377	1981.47	95.8986	27420.6	1090.59
													378	1993.46	96.4166	27805.8	1105.36
													379	2005.42	96.9319	28194.8	1120.29
													380	2017.33	97.4443	28587.6	1135.36
													381	2029.21	97.9537	28984.4	1150.6
													382	2041.04	98.4603	29385.1	1165.98
													383	2052.84	98.9638	29789.8	1181.52
													384	2064.59	99.4643	30198.5	1197.22
													385	2076.3	99.9618	30611.1	1213.08
													386	2087.96	100.456	31027.9	1229.1
													387	2099.58	100.947	31448.7	1245.28
													388	2111.16	101.435	31873.6	1261.62
													389	2122.69	101.92	32302.7	1278.12
													390	2134.18	102.402	32736	1294.78
													391	2145.62	102.88	33173.5	1311.61
													392	2157.01	103.355	33615.3	1328.6
													393	2168.35	103.827	34061.4	1345.77
													394	2179.65	104.295	34511.8	1363.09
													395	2190.89	104.76	34966.6	1380.59
													396	2202.09	105.222	35425.7	1398.26
													397	2213.24	105.68	35889.4	1416.09
													398	2224.33	106.134	36357.5	1434.1
													399	2235.38	106.585	36830.1	1452.28
													400	2246.37	107.033	37307.3	1470.64
													401	2257.31	107.477	37789.1	1489.17
													402	2268.19	107.917	38275.6	1507.87
													403	2279.02	108.354	38766.8	1526.75
													404	2289.8	108.787	39262.6	1545.81
													405	2300.52	109.216	39763.3	1565.05
													406	2311.19	109.642	40268.8	1584.47
													407	2321.79	110.064	40779.1	1604.07
													408	2332.35	110.482	41294.4	1623.85
													409	2342.84	110.897	41814.6	1643.81
													410	2353.27	111.308	42339.8	1663.96
													411	2363.65	111.715	42870.1	1684.29
													412	2373.96	112.118	43405.4	1704.81
													413	2384.22	112.518	43945.9	1725.52
													414	2394.41	112.913	44491.6	1746.42
													415	2404.55	113.305	45042.5	1767.5
													416	2414.61	113.693	45598.6	1788.78
													417	2424.62	114.078	46160.1	1810.24
													418	2434.56	114.458	46727	1831.9
													419	2444.44	114.835	47299.3	1853.76
													420	2454.25	115.207	47877	1875.8
													421	2464	115.576	48460.3	1898.05
													422	2473.68	115.941	49049.1	1920.49
													423	2483.3	116.302	49643.5	1943.13
													424	2492.84	116.659	50243.6	1965.97
													425	2502.32	117.012	50849.3	1989.01
													426	2511.73	117.362	51460.9	2012.25
													427	2521.06	117.707	52078.2	2035.69
													428	2530.33	118.049	52701.4	2059.33
													429	2539.53	118.387	53330.4	2083.19
													430	2548.65	118.721	53965.4	2107.24
													431	2557.71	119.051	54606.4	2131.51
													432	2566.68	119.377	55253.4	2155.98
													433	2575.59	119.699	55906.4	2180.66
													434	2584.42	120.017	56565.6	2205.55
													435	2593.18	120.332	57231	2230.65
													436	2601.86	120.642	57902.5	2255.97
													437	2610.46	120.949	58580.3	2281.49
													438	2618.99	121.252	59264.4	2307.24
													439	2627.44	121.551	59954.8	2333.2
													440	2635.81	121.847	60651.6	2359.37
													441	2644.1	122.138	61354.8	2385.77
													442	2652.31	122.426	62064.5	2412.38
													443	2660.44	122.71	62780.7	2439.21
													444	2668.5	122.99	63503.4	2466.27
													445	2676.47	123.267	64232.6	2493.55
													446	2684.36	123.539	64968.5	2521.05
													447	2692.17	123.808	65711	2548.78
													448	2699.89	124.074	66460.2	2576.73
													449	2707.53	124.335	67216.1	2604.91
													450	2715.09	124.593	67978.7	2633.32
													451	2722.57	124.848	68748.1	2661.96
													452	2729.96	125.098	69524.3	2690.83
													453	2737.26	125.346	70307.4	2719.93
													454	2744.48	125.589	71097.3	2749.26
													455	2751.61	125.829	71894.2	2778.83
													456	2758.66	126.066	72697.9	2808.64
													457	2765.62	126.298	73508.6	2838.68
													458	2772.5	126.528	74326.2	2868.96
													459	2779.29	126.754	75150.9	2899.47
													460	2785.99	126.977	75982.6	2930.23
													461	2792.6	127.196	76821.3	2961.23
													462	2799.13	127.412	77667.1	2992.47
													463	2805.57	127.624	78519.9	3023.96
													464	2811.92	127.833	79379.8	3055.69
													465	2818.19	128.039	80246.9	3087.66
													466	2824.36	128.242	81121.1	3119.89
													467	2830.45	128.441	82002.4	3152.36
													468	2836.45	128.637	82890.9	3185.08
													469	2842.37	128.83	83786.5	3218.05
													470	2848.19	129.02	84689.4	3251.28
													471	2853.93	129.207	85599.4	3284.75
													472	2859.58	129.391	86516.6	3318.49
													473	2865.15	129.571	87441	3352.47
													474	2870.62	129.749	88372.7	3386.72
													475	2876.02	129.924	89311.5	3421.22
													476	2881.32	130.096	90257.6	3455.98
													477	2886.54	130.265	91210.9	3491
													478	2891.68	130.431	92171.4	3526.28
													479	2896.73	130.594	93139.2	3561.83
													480	2901.69	130.755	94114.2	3597.64
													481	2906.58	130.913	95096.4	3633.71
													482	2911.38	131.068	96085.9	3670.06
													483	2916.1	131.22	97082.6	3706.66
													484	2920.73	131.37	98086.5	3743.54
													485	2925.29	131.517	99097.7	3780.69
													486	2929.77	131.662	100116	3818.11
													487	2934.17	131.804	101142	3855.8
													488	2938.49	131.944	102174	3893.76
													489	2942.74	132.082	103215	3932
													490	2946.91	132.217	104262	3970.52
													491	2951	132.35	105316	4009.31
													492	2955.03	132.48	106378	4048.38
													493	2958.98	132.608	107447	4087.73
													494	2962.86	132.734	108523	4127.37
													495	2966.67	132.858	109606	4167.28
													496	2970.41	132.98	110696	4207.48
													497	2974.09	133.1	111794	4247.96
													498	2977.71	133.218	112899	4288.72
													499	2981.26	133.333	114010	4329.78
													500	2984.75	133.447	115129	4371.12
													501	2988.18	133.559	116256	4412.75
													502	2991.55	133.67	117389	4454.67
													503	2994.87	133.778	118529	4496.88
													504	2998.13	133.885	119677	4539.39
													505	3001.34	133.99	120831	4582.19
													506	3004.5	134.093	121993	4625.28
													507	3007.62	134.195	123162	4668.67
													508	3010.68	134.295	124338	4712.36
													509	3013.71	134.394	125521	4756.35
													510	3016.69	134.491	126711	4800.63
													511	3019.64	134.587	127908	4845.22
													512	3022.54	134.681	129113	4890.11
													513	3025.42	134.774	130324	4935.3
													514	3028.26	134.866	131543	4980.8
													515	3031.07	134.957	132768	5026.61
													516	3033.85	135.046	134001	5072.72
													517	3036.61	135.135	135241	5119.14
													518	3039.35	135.222	136488	5165.86
													519	3042.07	135.308	137741	5212.9
													520	3044.78	135.394	139003	5260.25
													521	3047.47	135.478	140271	5307.92
													522	3050.15	135.562	141546	5355.89
													523	3052.82	135.644	142829	5404.19
													524	3055.49	135.726	144118	5452.79
													525	3058.16	135.807	145415	5501.72
													526	3060.82	135.888	146719	5550.96
													527	3063.5	135.968	148030	5600.53
													528	3066.17	136.047	149348	5650.41
													529	3068.86	136.126	150673	5700.62
													530	3071.56	136.204	152006	5751.15
													531	3074.28	136.281	153346	5802
													532	3077.02	136.359	154693	5853.18
													533	3079.78	136.436	156047	5904.68
													534	3082.56	136.512	157409	5956.52
													535	3085.38	136.589	158778	6008.68
													536	3088.22	136.665	160154	6061.17
													537	3091.1	136.741	161538	6113.99
													538	3094.02	136.816	162929	6167.14
													539	3096.98	136.892	164327	6220.63
													540	3099.99	136.968	165733	6274.45
													541	3103.04	137.043	167147	6328.61
													542	3106.15	137.119	168567	6383.1
													543	3109.3	137.195	169996	6437.93
													544	3112.52	137.27	171432	6493.1
													545	3115.79	137.346	172875	6548.61
													546	3119.13	137.423	174326	6604.46
													547	3122.54	137.499	175785	6660.65
													548	3126.02	137.576	177251	6717.18
													549	3129.56	137.653	178725	6774.06
													550	3133.19	137.73	180207	6831.28
													551	3136.89	137.808	181697	6888.85
													552	3140.68	137.887	183194	6946.77
													553	3144.55	137.966	184700	7005.03
													554	3148.5	138.045	186213	7063.65
													555	3152.55	138.125	187734	7122.61
													556	3156.69	138.205	189263	7181.92
													557	3160.93	138.287	190800	7241.59
													558	3165.26	138.368	192346	7301.61
													559	3169.7	138.451	193899	7361.99
													560	3174.23	138.534	195461	7422.72
													561	3178.88	138.619	197030	7483.8
													562	3183.63	138.704	198608	7545.25
													563	3188.5	138.789	200194	7607.05
													564	3193.47	138.876	201789	7669.21
													565	3198.57	138.964	203392	7731.73
													566	3203.78	139.052	205003	7794.62
													567	3209.11	139.142	206623	7857.86
													568	3214.56	139.233	208251	7921.47
													569	3220.13	139.324	209888	7985.45
													570	3225.83	139.417	211533	8049.79
													571	3231.65	139.511	213187	8114.5
													572	3237.6	139.606	214850	8179.57
													573	3243.69	139.702	216521	8245.01
													574	3249.9	139.799	218201	8310.82
													575	3256.24	139.898	219890	8377.01
													576	3262.72	139.998	221587	8443.56
													577	3269.33	140.099	223294	8510.49
													578	3276.07	140.202	225009	8577.79
													579	3282.96	140.305	226733	8645.46
													580	3289.97	140.41	228467	8713.51
													581	3297.13	140.517	230209	8781.94
													582	3304.42	140.625	231960	8850.74
													583	3311.84	140.734	233720	8919.93
													584	3319.41	140.845	235490	8989.49
													585	3327.11	140.957	237269	9059.43
													586	3334.95	141.071	239056	9129.75
													587	3342.93	141.186	240853	9200.46
													588	3351.04	141.303	242659	9271.55
													589	3359.29	141.421	244475	9343.02
													590	3367.68	141.54	246300	9414.88
													591	3376.19	141.662	248134	9487.12
													592	3384.85	141.785	249977	9559.75
													593	3393.63	141.909	251830	9632.77
													594	3402.55	142.035	253692	9706.18
													595	3411.59	142.163	255563	9779.97
													596	3420.77	142.292	257444	9854.16
													597	3430.07	142.423	259334	9928.74
													598	3439.49	142.555	261234	10003.7
													599	3449.04	142.69	263143	10079.1
													600	3458.71	142.825	265062	10154.8
													601	3468.5	142.963	266990	10231
													602	3478.4	143.102	268927	10307.6
													603	3488.42	143.243	270874	10384.5
													604	3498.55	143.385	272831	10461.9
													605	3508.78	143.53	274797	10539.6
													606	3519.13	143.675	276772	10617.8
													607	3529.57	143.823	278757	10696.3
													608	3540.12	143.972	280752	10775.3
													609	3550.76	144.123	282756	10854.6
													610	3561.49	144.276	284769	10934.4
													611	3572.32	144.43	286792	11014.5
													612	3583.23	144.586	288825	11095.1
													613	3594.22	144.744	290867	11176.1
													614	3605.29	144.903	292918	11257.5
													615	3616.44	145.064	294979	11339.3
													616	3627.65	145.227	297050	11421.5
													617	3638.94	145.392	299130	11504.1
													618	3650.28	145.558	301219	11587.1
													619	3661.68	145.725	303318	11670.6
													620	3673.14	145.895	305426	11754.4
													621	3684.65	146.066	307544	11838.7
													622	3696.2	146.238	309671	11923.4
													623	3707.79	146.413	311808	12008.5
													624	3719.42	146.589	313953	12094
													625	3731.08	146.766	316109	12180
													626	3742.76	146.945	318273	12266.3
													627	3754.47	147.126	320447	12353.1
													628	3766.2	147.308	322630	12440.3
													629	3777.93	147.492	324823	12527.9
													630	3789.68	147.677	327025	12616
													631	3801.42	147.864	329236	12704.5
													632	3813.16	148.052	331456	12793.4
													633	3824.9	148.242	333686	12882.7
													634	3836.62	148.433	335925	12972.5
													635	3848.33	148.626	338173	13062.7
													636	3860.01	148.82	340430	13153.3
													637	3871.67	149.015	342697	13244.3
													638	3883.3	149.212	344972	13335.8
													639	3894.88	149.411	347257	13427.7
													640	3906.43	149.61	349551	13520.1
													641	3917.93	149.811	351854	13612.9
													642	3929.38	150.014	354167	13706.1
													643	3940.77	150.217	356488	13799.8
													644	3952.11	150.422	358819	13893.9
													645	3963.38	150.628	361159	13988.4
													646	3974.58	150.836	363508	14083.4
													647	3985.7	151.044	365866	14178.8
													648	3996.75	151.254	368233	14274.7
													649	4007.72	151.465	370610	14371
													650	4018.6	151.677	372996	14467.7
													651	4029.39	151.89	375390	14565
													652	4040.09	152.104	377794	14662.6
													653	4050.69	152.32	380207	14760.7
													654	4061.19	152.536	382630	14859.3
													655	4071.58	152.753	385061	14958.3
													656	4081.87	152.972	387502	15057.7
													657	4092.05	153.191	389952	15157.6
													658	4102.11	153.411	392411	15258
													659	4112.05	153.632	394880	15358.8
													660	4121.88	153.854	397358	15460.1
													661	4131.58	154.077	399845	15561.8
													662	4141.16	154.301	402341	15664
													663	4150.61	154.525	404847	15766.7
													664	4159.93	154.75	407362	15869.8
													665	4169.13	154.976	409887	15973.4
													666	4178.19	155.203	412421	16077.4
													667	4187.11	155.431	414965	16182
													668	4195.91	155.659	417518	16286.9
													669	4204.56	155.888	420081	16392.4
													670	4213.08	156.117	422653	16498.3
													671	4221.47	156.347	425235	16604.7
													672	4229.71	156.578	427827	16711.6
													673	4237.82	156.809	430428	16818.9
													674	4245.79	157.041	433039	16926.7
													675	4253.62	157.273	435660	17035
													676	4261.32	157.506	438291	17143.8
													677	4268.88	157.739	440932	17253
													678	4276.3	157.972	443583	17362.7
													679	4283.59	158.206	446244	17472.9
													680	4290.75	158.441	448915	17583.6
													681	4297.78	158.676	451596	17694.8
													682	4304.68	158.911	454287	17806.4
													683	4311.45	159.146	456988	17918.6
													684	4318.09	159.382	459700	18031.2
													685	4324.62	159.618	462422	18144.3
													686	4331.03	159.855	465154	18258
													687	4337.32	160.092	467897	18372.1
													688	4343.5	160.329	470650	18486.6
													689	4349.57	160.566	473414	18601.7
													690	4355.53	160.803	476189	18717.3
													691	4361.4	161.041	478974	18833.4
													692	4367.16	161.279	481769	18950
													693	4372.84	161.517	484576	19067.1
													694	4378.43	161.755	487393	19184.7
													695	4383.93	161.994	490221	19302.8
													696	4389.36	162.232	493060	19421.4
													697	4394.71	162.471	495910	19540.5
													698	4400	162.71	498771	19660.1
													699	4405.23	162.949	501643	19780.2
													700	4410.41	163.188	504526	19900.8
													701	4415.53	163.427	507420	20022
													702	4420.62	163.666	510325	20143.6
													703	4425.67	163.906	513242	20265.8
													704	4430.69	164.145	516170	20388.5
													705	4435.69	164.385	519109	20511.7
													706	4440.68	164.625	522059	20635.4
													707	4445.66	164.865	525020	20759.6
													708	4450.64	165.105	527993	20884.4
													709	4455.63	165.345	530977	21009.7
													710	4460.63	165.586	533973	21135.5
													711	4465.66	165.826	536980	21261.9
													712	4470.73	166.067	539999	21388.7
													713	4475.83	166.308	543029	21516.1
													714	4480.98	166.549	546070	21644.1
													715	4486.2	166.79	549123	21772.5
													716	4491.48	167.032	552187	21901.5
													717	4496.83	167.273	555263	22031.1
													718	4502.27	167.515	558350	22161.1
													719	4507.8	167.757	561448	22291.8
													720	4513.44	168	564559	22422.9
													721	4519.19	168.243	567680	22554.6
													722	4525.06	168.486	570813	22686.9
													723	4531.06	168.729	573957	22819.6
													724	4537.2	168.973	577113	22953
													725	4543.48	169.217	580280	23086.9
													726	4549.93	169.462	583459	23221.3
													727	4556.55	169.707	586648	23356.3
													728	4563.34	169.953	589849	23491.8
													729	4570.32	170.199	593061	23627.9
													730	4577.5	170.446	596285	23764.5
													731	4584.89	170.693	599519	23901.8
													732	4592.49	170.941	602765	24039.5
													733	4600.31	171.19	606021	24177.8
													734	4608.37	171.439	609289	24316.7
													735	4616.67	171.689	612568	24456.2
													736	4625.23	171.94	615857	24596.2
													737	4634.05	172.192	619157	24736.8
													738	4643.14	172.445	622468	24878
													739	4652.52	172.699	625790	25019.7
													740	4662.18	172.953	629122	25162
													741	4672.14	173.209	632465	25304.8
													742	4682.41	173.466	635818	25448.3
													743	4693	173.724	639182	25592.3
													744	4703.91	173.984	642555	25736.9
													745	4715.16	174.244	645940	25882.1
													746	4726.74	174.506	649334	26027.9
													747	4738.68	174.77	652738	26174.2
													748	4750.98	175.034	656152	26321.2
													749	4763.64	175.301	659576	26468.7
													750	4776.67	175.569	663010	26616.8
													751	4790.08	175.839	666454	26765.5
													752	4803.88	176.11	669907	26914.8
													753	4818.08	176.383	673370	27064.6
													754	4832.68	176.659	676842	27215.1
													755	4847.68	176.936	680324	27366.2
													756	4863.1	177.215	683815	27517.9
													757	4878.95	177.496	687315	27670.1
													758	4895.21	177.78	690824	27823
													759	4911.91	178.065	694342	27976.5
													760	4929.05	178.354	697869	28130.5
													761	4946.63	178.644	701405	28285.2
													762	4964.65	178.937	704949	28440.5
													763	4983.13	179.233	708502	28596.4
													764	5002.06	179.531	712064	28752.9
													765	5021.45	179.832	715634	28910
													766	5041.3	180.136	719213	29067.8
													767	5061.62	180.443	722800	29226.1
													768	5082.41	180.753	726396	29385.1
													769	5103.67	181.066	729999	29544.6
													770	5125.41	181.383	733611	29704.8
													771	5147.62	181.703	737231	29865.6
													772	5170.31	182.026	740859	30027.1
													773	5193.47	182.352	744495	30189.1
													774	5217.12	182.683	748139	30351.8
													775	5241.25	183.016	751790	30515.2
													776	5265.86	183.354	755450	30679.1
													777	5290.95	183.696	759117	30843.7
													778	5316.52	184.041	762793	31008.9
													779	5342.57	184.391	766476	31174.7
													780	5369.1	184.745	770167	31341.2
													781	5396.11	185.103	773865	31508.3
													782	5423.59	185.466	777572	31676
													783	5451.55	185.833	781286	31844.4
													784	5479.98	186.205	785008	32013.5
													785	5508.87	186.581	788737	32183.1
													786	5538.23	186.962	792475	32353.4
													787	5568.05	187.348	796220	32524.4
													788	5598.33	187.739	799973	32696
													789	5629.07	188.136	803734	32868.3
													790	5660.25	188.537	807503	33041.2
													791	5691.87	188.944	811279	33214.7
													792	5723.94	189.356	815064	33388.9
													793	5756.44	189.774	818857	33563.8
													794	5789.36	190.197	822658	33739.3
													795	5822.71	190.626	826467	33915.5
													796	5856.47	191.061	830284	34092.3
													797	5890.65	191.502	834110	34269.8
													798	5925.22	191.949	837944	34447.9
													799	5960.18	192.402	841787	34626.7
													800	5995.54	192.862	845639	34806.2
													801	6031.27	193.327	849499	34986.4
													802	6067.37	193.8	853368	35167.2
													803	6103.83	194.278	857246	35348.7
													804	6140.64	194.764	861133	35530.8
													805	6177.8	195.256	865030	35713.6
													806	6215.3	195.755	868936	35897.1
													807	6253.12	196.261	872851	36081.3
													808	6291.25	196.774	876776	36266.2
													809	6329.69	197.295	880711	36451.7
													810	6368.43	197.822	884656	36637.9
													811	6407.45	198.357	888611	36824.8
													812	6446.75	198.899	892576	37012.4
													813	6486.31	199.449	896552	37200.6
													814	6526.13	200.007	900538	37389.6
													815	6566.18	200.572	904535	37579.2
													816	6606.47	201.145	908544	37769.5
													817	6646.98	201.726	912563	37960.5
													818	6687.7	202.315	916594	38152.2
													819	6728.62	202.912	920636	38344.6
													820	6769.73	203.517	924691	38537.7
													821	6811.01	204.131	928757	38731.4
													822	6852.45	204.753	932835	38925.9
													823	6894.04	205.383	936926	39121.1
													824	6935.78	206.022	941029	39317
													825	6977.64	206.669	945144	39513.5
													826	7019.62	207.325	949273	39710.8
													827	7061.7	207.99	953415	39908.8
													828	7103.87	208.663	957570	40107.5
													829	7146.13	209.345	961739	40306.9
													830	7188.46	210.037	965921	40507
													831	7230.84	210.737	970118	40707.8
													832	7273.27	211.446	974328	40909.4
													833	7315.73	212.165	978553	41111.6
													834	7358.22	212.892	982792	41314.6
													835	7400.71	213.629	987046	41518.3
													836	7443.21	214.375	991315	41722.7
													837	7485.7	215.131	995598	41927.8
													838	7528.16	215.896	999897	42133.6
													839	7570.59	216.67	1.00421e+06	42340.2
													840	7612.98	217.454	1.00854e+06	42547.5
													841	7655.32	218.248	1.01289e+06	42755.5
													842	7697.58	219.051	1.01725e+06	42964.3
													843	7739.78	219.864	1.02163e+06	43173.8
													844	7781.89	220.686	1.02602e+06	43384
													845	7823.9	221.518	1.03043e+06	43594.9
													846	7865.81	222.36	1.03486e+06	43806.6
													847	7907.61	223.212	1.0393e+06	44019
													848	7949.28	224.074	1.04376e+06	44232.2
													849	7990.82	224.945	1.04824e+06	44446.1
													850	8032.23	225.826	1.05273e+06	44660.8
													851	8073.48	226.717	1.05724e+06	44876.2
													852	8114.58	227.618	1.06177e+06	45092.3
													853	8155.51	228.529	1.06631e+06	45309.2
													854	8196.27	229.45	1.07087e+06	45526.8
													855	8236.85	230.38	1.07545e+06	45745.2
													856	8277.24	231.321	1.08005e+06	45964.3
													857	8317.44	232.272	1.08467e+06	46184.2
													858	8357.44	233.232	1.0893e+06	46404.9
													859	8397.24	234.203	1.09395e+06	46626.3
													860	8436.82	235.183	1.09861e+06	46848.5
													861	8476.19	236.174	1.1033e+06	47071.4
													862	8515.34	237.174	1.108e+06	47295.1
													863	8554.26	238.184	1.11272e+06	47519.6
													864	8592.96	239.205	1.11746e+06	47744.8
													865	8631.42	240.235	1.12222e+06	47970.8
													866	8669.64	241.274	1.12699e+06	48197.6
													867	8707.62	242.324	1.13178e+06	48425.2
													868	8745.36	243.384	1.13659e+06	48653.5
													869	8782.85	244.453	1.14141e+06	48882.6
													870	8820.1	245.532	1.14625e+06	49112.5
													871	8857.09	246.621	1.15111e+06	49343.2
													872	8893.84	247.72	1.15599e+06	49574.7
													873	8930.33	248.828	1.16089e+06	49806.9
													874	8966.57	249.945	1.1658e+06	50040
													875	9002.56	251.073	1.17073e+06	50273.8
													876	9038.29	252.21	1.17567e+06	50508.4
													877	9073.78	253.356	1.18063e+06	50743.8
													878	9109.01	254.512	1.18561e+06	50980
													879	9143.99	255.677	1.1906e+06	51217.1
													880	9178.73	256.851	1.19561e+06	51454.9
													881	9213.22	258.034	1.20064e+06	51693.5
													882	9247.46	259.227	1.20568e+06	51932.9
													883	9281.47	260.429	1.21074e+06	52173.2
													884	9315.24	261.64	1.21581e+06	52414.2
													885	9348.77	262.859	1.2209e+06	52656.1
													886	9382.07	264.088	1.226e+06	52898.8
													887	9415.15	265.325	1.23112e+06	53142.2
													888	9448	266.571	1.23625e+06	53386.6
													889	9480.64	267.826	1.2414e+06	53631.7
													890	9513.07	269.089	1.24656e+06	53877.7
													891	9545.29	270.361	1.25174e+06	54124.5
													892	9577.31	271.641	1.25692e+06	54372.1
													893	9609.13	272.929	1.26213e+06	54620.5
													894	9640.77	274.226	1.26734e+06	54869.8
													895	9672.22	275.53	1.27257e+06	55119.9
													896	9703.5	276.843	1.27781e+06	55370.9
													897	9734.62	278.163	1.28306e+06	55622.7
													898	9765.57	279.492	1.28832e+06	55875.4
													899	9796.37	280.827	1.2936e+06	56128.9
													900	9827.03	282.171	1.29889e+06	56383.2
													901	9857.55	283.522	1.30418e+06	56638.4
													902	9887.94	284.88	1.30949e+06	56894.5
													903	9918.21	286.245	1.31481e+06	57151.4
													904	9948.38	287.618	1.32014e+06	57409.2
													905	9978.44	288.997	1.32548e+06	57667.8
													906	10008.4	290.383	1.33083e+06	57927.3
													907	10038.3	291.776	1.33619e+06	58187.7
													908	10068.1	293.176	1.34156e+06	58448.9
													909	10097.9	294.582	1.34694e+06	58711
													910	10127.6	295.994	1.35233e+06	58974
													911	10157.2	297.413	1.35773e+06	59237.9
													912	10186.8	298.838	1.36313e+06	59502.6
													913	10216.4	300.268	1.36854e+06	59768.2
													914	10246	301.705	1.37396e+06	60034.8
													915	10275.6	303.147	1.37939e+06	60302.2
													916	10305.2	304.595	1.38483e+06	60570.5
													917	10334.8	306.048	1.39027e+06	60839.7
													918	10364.4	307.506	1.39572e+06	61109.7
													919	10394.1	308.97	1.40118e+06	61380.7
													920	10423.8	310.438	1.40664e+06	61652.6
													921	10453.6	311.912	1.41211e+06	61925.4
													922	10483.4	313.39	1.41759e+06	62199.1
													923	10513.4	314.872	1.42307e+06	62473.7
													924	10543.4	316.36	1.42856e+06	62749.3
													925	10573.5	317.851	1.43405e+06	63025.7
													926	10603.7	319.346	1.43955e+06	63303.1
													927	10634.1	320.846	1.44506e+06	63581.4
													928	10664.5	322.349	1.45057e+06	63860.6
													929	10695.2	323.856	1.45609e+06	64140.7
													930	10725.9	325.366	1.46161e+06	64421.8
													931	10756.8	326.88	1.46714e+06	64703.8
													932	10787.9	328.396	1.47268e+06	64986.7
													933	10819.2	329.916	1.47821e+06	65270.6
													934	10850.7	331.439	1.48376e+06	65555.5
													935	10882.3	332.965	1.48931e+06	65841.2
													936	10914.2	334.493	1.49487e+06	66127.9
													937	10946.2	336.024	1.50043e+06	66415.6
													938	10978.5	337.557	1.50599e+06	66704.2
													939	11011	339.092	1.51157e+06	66993.8
													940	11043.8	340.629	1.51714e+06	67284.3
													941	11076.7	342.168	1.52273e+06	67575.8
													942	11110	343.709	1.52831e+06	67868.3
													943	11143.5	345.251	1.53391e+06	68161.7
													944	11177.2	346.795	1.53951e+06	68456.1
													945	11211.2	348.34	1.54512e+06	68751.5
													946	11245.5	349.885	1.55073e+06	69047.8
													947	11280.1	351.432	1.55635e+06	69345.1
													948	11314.9	352.98	1.56198e+06	69643.4
													949	11350.1	354.528	1.56761e+06	69942.7
													950	11385.5	356.077	1.57325e+06	70243
													951	11421.2	357.626	1.5789e+06	70544.3
													952	11457.3	359.176	1.58455e+06	70846.5
													953	11493.6	360.725	1.59021e+06	71149.8
													954	11530.2	362.274	1.59588e+06	71454
													955	11567.2	363.823	1.60156e+06	71759.3
													956	11604.4	365.372	1.60725e+06	72065.6
													957	11642	366.92	1.61294e+06	72372.8
													958	11679.8	368.468	1.61864e+06	72681.1
													959	11718	370.014	1.62436e+06	72990.4
													960	11756.5	371.56	1.63008e+06	73300.7
													961	11795.3	373.105	1.63581e+06	73612
													962	11834.4	374.648	1.64155e+06	73924.3
													963	11873.9	376.19	1.6473e+06	74237.7
													964	11913.6	377.731	1.65307e+06	74552
													965	11953.6	379.27	1.65884e+06	74867.4
													966	11994	380.807	1.66462e+06	75183.9
													967	12034.6	382.343	1.67042e+06	75501.4
													968	12075.6	383.876	1.67623e+06	75819.9
													969	12116.8	385.407	1.68205e+06	76139.4
													970	12158.3	386.936	1.68788e+06	76460
													971	12200.2	388.463	1.69373e+06	76781.6
													972	12242.3	389.987	1.69959e+06	77104.3
													973	12284.6	391.509	1.70546e+06	77428
													974	12327.3	393.028	1.71135e+06	77752.8
													975	12370.1	394.544	1.71725e+06	78078.6
													976	12413.3	396.057	1.72317e+06	78405.5
													977	12456.7	397.567	1.7291e+06	78733.4
													978	12500.3	399.074	1.73504e+06	79062.4
													979	12544.2	400.577	1.74101e+06	79392.5
													980	12588.3	402.077	1.74698e+06	79723.6
													981	12632.6	403.574	1.75298e+06	80055.8
													982	12677.2	405.067	1.75899e+06	80389.1
													983	12721.9	406.557	1.76502e+06	80723.4
													984	12766.8	408.042	1.77106e+06	81058.8
													985	12811.9	409.524	1.77712e+06	81395.3
													986	12857.1	411.002	1.7832e+06	81732.9
													987	12902.6	412.476	1.7893e+06	82071.5
													988	12948.1	413.946	1.79542e+06	82411.3
													989	12993.8	415.411	1.80156e+06	82752.1
													990	13039.6	416.872	1.80771e+06	83094
													991	13085.6	418.329	1.81388e+06	83437
													992	13131.6	419.781	1.82007e+06	83781.1
													993	13177.7	421.229	1.82629e+06	84126.3
													994	13223.9	422.672	1.83252e+06	84472.6
													995	13270.2	424.11	1.83877e+06	84820
													996	13316.5	425.544	1.84504e+06	85168.5
													997	13362.8	426.973	1.85133e+06	85518.1
													998	13409.2	428.397	1.85765e+06	85868.8
													999	13455.6	429.816	1.86398e+06	86220.6
													1000	13502	431.23	1.87033e+06	86573.5
													1001	13548.3	432.639	1.87671e+06	86927.5
													1002	13594.7	434.042	1.8831e+06	87282.7
													1003	13641	435.441	1.88952e+06	87638.9
													1004	13687.2	436.834	1.89596e+06	87996.3
													1005	13733.4	438.223	1.90242e+06	88354.8
													1006	13779.4	439.605	1.9089e+06	88714.4
													1007	13825.4	440.983	1.9154e+06	89075.2
													1008	13871.3	442.355	1.92192e+06	89437
													1009	13917	443.721	1.92846e+06	89800
													1010	13962.7	445.082	1.93502e+06	90164.2
													1011	14008.1	446.438	1.94161e+06	90529.4
													1012	14053.4	447.788	1.94822e+06	90895.8
													1013	14098.5	449.132	1.95484e+06	91263.4
													1014	14143.4	450.471	1.96149e+06	91632
													1015	14188.1	451.804	1.96816e+06	92001.9
													1016	14232.6	453.132	1.97485e+06	92372.8
													1017	14276.9	454.454	1.98156e+06	92744.9
													1018	14320.9	455.77	1.98829e+06	93118.1
													1019	14364.7	457.08	1.99504e+06	93492.5
													1020	14408.2	458.385	2.00181e+06	93868.1
													1021	14451.4	459.684	2.0086e+06	94244.8
													1022	14494.3	460.977	2.0154e+06	94622.6
													1023	14536.9	462.264	2.02223e+06	95001.6
													1024	14579.2	463.546	2.02908e+06	95381.7
													1025	14621.2	464.822	2.03594e+06	95763.1
													1026	14662.8	466.092	2.04283e+06	96145.5
													1027	14704.1	467.356	2.04973e+06	96529.2
													1028	14745	468.615	2.05665e+06	96913.9
													1029	14785.6	469.868	2.06359e+06	97299.9
													1030	14825.8	471.115	2.07054e+06	97687
													1031	14865.6	472.356	2.07751e+06	98075.3
													1032	14905	473.591	2.0845e+06	98464.8
													1033	14943.9	474.821	2.09151e+06	98855.4
													1034	14982.5	476.045	2.09853e+06	99247.2
													1035	15020.7	477.264	2.10556e+06	99640.2
													1036	15058.4	478.476	2.11261e+06	100034
													1037	15095.8	479.683	2.11968e+06	100430
													1038	15132.6	480.884	2.12676e+06	100826
													1039	15169.1	482.08	2.13385e+06	101224
													1040	15205	483.27	2.14096e+06	101623
													1041	15240.6	484.455	2.14808e+06	102023
													1042	15275.6	485.633	2.15521e+06	102424
													1043	15310.2	486.807	2.16236e+06	102827
													1044	15344.4	487.975	2.16951e+06	103230
													1045	15378.1	489.137	2.17668e+06	103635
													1046	15411.3	490.294	2.18386e+06	104041
													1047	15444	491.445	2.19105e+06	104448
													1048	15476.3	492.591	2.19825e+06	104857
													1049	15508.1	493.732	2.20547e+06	105266
													1050	15539.4	494.868	2.21269e+06	105677
													1051	15570.2	495.998	2.21992e+06	106089
													1052	15600.6	497.123	2.22716e+06	106502
													1053	15630.5	498.242	2.2344e+06	106917
													1054	15659.9	499.357	2.24166e+06	107332
													1055	15688.9	500.466	2.24892e+06	107749
													1056	15717.4	501.571	2.25619e+06	108167
													1057	15745.4	502.67	2.26347e+06	108587
													1058	15773	503.764	2.27076e+06	109007
													1059	15800.2	504.853	2.27805e+06	109429
													1060	15826.8	505.938	2.28535e+06	109852
													1061	15853.1	507.017	2.29265e+06	110276
													1062	15878.9	508.092	2.29996e+06	110701
													1063	15904.3	509.162	2.30727e+06	111128
													1064	15929.2	510.227	2.31459e+06	111556
													1065	15953.8	511.288	2.32192e+06	111985
													1066	15977.9	512.343	2.32925e+06	112415
													1067	16001.7	513.395	2.33658e+06	112847
													1068	16025	514.442	2.34392e+06	113279
													1069	16048	515.484	2.35126e+06	113713
													1070	16070.6	516.522	2.35861e+06	114148
													1071	16092.9	517.555	2.36595e+06	114585
													1072	16114.8	518.584	2.37331e+06	115023
													1073	16136.4	519.609	2.38066e+06	115462
													1074	16157.6	520.63	2.38802e+06	115902
													1075	16178.6	521.646	2.39539e+06	116343
													1076	16199.2	522.658	2.40276e+06	116786
													1077	16219.5	523.666	2.41013e+06	117230
													1078	16239.6	524.671	2.4175e+06	117675
													1079	16259.4	525.671	2.42488e+06	118121
													1080	16279	526.667	2.43225e+06	118569
													1081	16298.4	527.659	2.43964e+06	119018
													1082	16317.5	528.648	2.44702e+06	119468
													1083	16336.4	529.633	2.45441e+06	119920
													1084	16355.1	530.614	2.46181e+06	120373
													1085	16373.7	531.591	2.4692e+06	120827
													1086	16392.1	532.565	2.4766e+06	121282
													1087	16410.4	533.535	2.48401e+06	121739
													1088	16428.5	534.501	2.49141e+06	122196
													1089	16446.6	535.464	2.49883e+06	122655
													1090	16464.5	536.424	2.50624e+06	123116
													1091	16482.4	537.38	2.51366e+06	123578
													1092	16500.2	538.333	2.52109e+06	124041
													1093	16518	539.283	2.52852e+06	124505
													1094	16535.8	540.229	2.53595e+06	124970
													1095	16553.5	541.172	2.54339e+06	125437
													1096	16571.3	542.113	2.55083e+06	125905
													1097	16589.1	543.049	2.55828e+06	126375
													1098	16607	543.983	2.56574e+06	126846
													1099	16624.9	544.914	2.5732e+06	127318
													1100	16642.9	545.842	2.58067e+06	127791
													1101	16661	546.767	2.58815e+06	128266
													1102	16679.2	547.689	2.59563e+06	128741
													1103	16697.5	548.608	2.60312e+06	129219
													1104	16716	549.525	2.61062e+06	129697
													1105	16734.7	550.439	2.61812e+06	130177
													1106	16753.5	551.349	2.62564e+06	130658
													1107	16772.6	552.258	2.63316e+06	131141
													1108	16791.8	553.163	2.64069e+06	131625
													1109	16811.3	554.066	2.64823e+06	132110
													1110	16831.1	554.967	2.65578e+06	132596
													1111	16851.1	555.865	2.66334e+06	133084
													1112	16871.4	556.76	2.67091e+06	133574
													1113	16892	557.653	2.67849e+06	134064
													1114	16913	558.544	2.68608e+06	134556
													1115	16934.2	559.432	2.69369e+06	135049
													1116	16955.8	560.318	2.7013e+06	135544
													1117	16977.7	561.201	2.70893e+06	136039
													1118	17000	562.082	2.71657e+06	136537
													1119	17022.7	562.961	2.72422e+06	137035
													1120	17045.8	563.838	2.73188e+06	137535
													1121	17069.3	564.713	2.73956e+06	138037
													1122	17093.2	565.585	2.74725e+06	138539
													1123	17117.6	566.455	2.75495e+06	139043
													1124	17142.4	567.323	2.76267e+06	139549
													1125	17167.6	568.189	2.7704e+06	140055
													1126	17193.4	569.053	2.77815e+06	140564
													1127	17219.5	569.915	2.78591e+06	141073
													1128	17246.2	570.775	2.79369e+06	141584
													1129	17273.4	571.632	2.80148e+06	142096
													1130	17301	572.488	2.80929e+06	142610
													1131	17329.2	573.342	2.81711e+06	143125
													1132	17357.8	574.194	2.82495e+06	143641
													1133	17387	575.044	2.8328e+06	144159
													1134	17416.7	575.892	2.84067e+06	144678
													1135	17446.9	576.738	2.84856e+06	145199
													1136	17477.7	577.583	2.85646e+06	145721
													1137	17509	578.425	2.86438e+06	146244
													1138	17540.8	579.266	2.87232e+06	146769
													1139	17573.2	580.105	2.88027e+06	147295
													1140	17606.1	580.942	2.88824e+06	147823
													1141	17639.5	581.777	2.89622e+06	148352
													1142	17673.5	582.611	2.90423e+06	148882
													1143	17708	583.442	2.91225e+06	149414
													1144	17743.1	584.272	2.92028e+06	149948
													1145	17778.7	585.101	2.92833e+06	150482
													1146	17814.8	585.927	2.9364e+06	151018
													1147	17851.5	586.752	2.94449e+06	151556
													1148	17888.7	587.575	2.95259e+06	152095
													1149	17926.4	588.397	2.9607e+06	152635
													1150	17964.6	589.216	2.96884e+06	153177
													1151	18003.3	590.034	2.97699e+06	153721
													1152	18042.5	590.851	2.98515e+06	154265
													1153	18082.2	591.666	2.99333e+06	154812
													1154	18122.4	592.479	3.00153e+06	155359
													1155	18163.1	593.29	3.00974e+06	155908
													1156	18204.2	594.1	3.01797e+06	156459
													1157	18245.8	594.908	3.02621e+06	157011
													1158	18287.8	595.714	3.03446e+06	157564
													1159	18330.3	596.519	3.04273e+06	158119
													1160	18373.1	597.322	3.05102e+06	158676
													1161	18416.4	598.124	3.05931e+06	159234
													1162	18460.1	598.924	3.06762e+06	159793
													1163	18504.1	599.722	3.07594e+06	160354
													1164	18548.6	600.518	3.08428e+06	160916
													1165	18593.3	601.313	3.09262e+06	161480
													1166	18638.4	602.107	3.10098e+06	162045
													1167	18683.8	602.899	3.10935e+06	162612
													1168	18729.5	603.689	3.11773e+06	163180
													1169	18775.5	604.477	3.12612e+06	163750
													1170	18821.7	605.264	3.13452e+06	164321
													1171	18868.2	606.049	3.14293e+06	164893
													1172	18914.9	606.833	3.15135e+06	165468
													1173	18961.9	607.615	3.15978e+06	166043
													1174	19009	608.395	3.16821e+06	166620
													1175	19056.3	609.174	3.17666e+06	167199
													1176	19103.7	609.951	3.18511e+06	167779
													1177	19151.2	610.726	3.19357e+06	168361
													1178	19198.9	611.5	3.20203e+06	168944
													1179	19246.6	612.272	3.2105e+06	169529
													1180	19294.4	613.043	3.21898e+06	170115
													1181	19342.3	613.812	3.22746e+06	170703
													1182	19390.1	614.579	3.23594e+06	171292
													1183	19438	615.344	3.24443e+06	171883
													1184	19485.8	616.108	3.25293e+06	172475
													1185	19533.6	616.87	3.26142e+06	173069
													1186	19581.3	617.631	3.26992e+06	173664
													1187	19628.9	618.389	3.27842e+06	174261
													1188	19676.5	619.147	3.28693e+06	174859
													1189	19723.8	619.902	3.29543e+06	175459
													1190	19771.1	620.656	3.30394e+06	176060
													1191	19818.1	621.408	3.31245e+06	176663
													1192	19864.9	622.158	3.32096e+06	177268
													1193	19911.6	622.907	3.32947e+06	177874
													1194	19957.9	623.654	3.33798e+06	178481
													1195	20004	624.399	3.34649e+06	179091
													1196	20049.8	625.143	3.35499e+06	179701
													1197	20095.3	625.885	3.3635e+06	180313
													1198	20140.5	626.625	3.37201e+06	180927
													1199	20185.3	627.363	3.38051e+06	181543
													1200	20229.7	628.1	3.38901e+06	182159
													1201	20273.7	628.835	3.39752e+06	182778
													1202	20317.4	629.568	3.40602e+06	183398
													1203	20360.5	630.299	3.41451e+06	184019
													1204	20403.3	631.029	3.42301e+06	184642
													1205	20445.5	631.757	3.4315e+06	185267
													1206	20487.3	632.483	3.43999e+06	185893
													1207	20528.5	633.208	3.44848e+06	186521
													1208	20569.3	633.93	3.45696e+06	187150
													1209	20609.4	634.651	3.46544e+06	187781
													1210	20649.1	635.37	3.47392e+06	188414
													1211	20688.1	636.088	3.4824e+06	189048
													1212	20726.5	636.803	3.49087e+06	189683
													1213	20764.4	637.517	3.49934e+06	190320
													1214	20801.6	638.229	3.50781e+06	190959
													1215	20838.2	638.939	3.51627e+06	191600
													1216	20874.1	639.648	3.52474e+06	192241
													1217	20909.4	640.354	3.5332e+06	192885
													1218	20944	641.059	3.54166e+06	193530
													1219	20977.9	641.762	3.55011e+06	194177
													1220	21011.1	642.463	3.55857e+06	194825
													1221	21043.7	643.163	3.56702e+06	195475
													1222	21075.5	643.86	3.57547e+06	196126
													1223	21106.6	644.556	3.58392e+06	196779
													1224	21136.9	645.25	3.59237e+06	197434
													1225	21166.5	645.942	3.60082e+06	198090
													1226	21195.4	646.633	3.60927e+06	198748
													1227	21223.6	647.321	3.61772e+06	199407
													1228	21251	648.008	3.62617e+06	200068
													1229	21277.6	648.693	3.63462e+06	200731
													1230	21303.5	649.375	3.64307e+06	201395
													1231	21328.6	650.057	3.65152e+06	202060
													1232	21353	650.736	3.65998e+06	202728
													1233	21376.6	651.413	3.66843e+06	203397
													1234	21399.5	652.089	3.67689e+06	204067
													1235	21421.6	652.763	3.68535e+06	204739
													1236	21442.9	653.434	3.69382e+06	205413
													1237	21463.5	654.104	3.70229e+06	206089
													1238	21483.4	654.773	3.71076e+06	206766
													1239	21502.5	655.439	3.71924e+06	207444
													1240	21520.9	656.103	3.72772e+06	208124
													1241	21538.5	656.766	3.73621e+06	208806
													1242	21555.5	657.427	3.7447e+06	209490
													1243	21571.7	658.085	3.7532e+06	210175
													1244	21587.2	658.742	3.76171e+06	210861
													1245	21602	659.397	3.77022e+06	211550
													1246	21616.2	660.05	3.77874e+06	212239
													1247	21629.7	660.702	3.78727e+06	212931
													1248	21642.5	661.351	3.79581e+06	213624
													1249	21654.7	661.998	3.80436e+06	214319
													1250	21666.2	662.644	3.81292e+06	215015
													1251	21677.1	663.288	3.82149e+06	215713
													1252	21687.5	663.929	3.83006e+06	216413
													1253	21697.2	664.569	3.83865e+06	217114
													1254	21706.4	665.207	3.84725e+06	217817
													1255	21715.1	665.843	3.85586e+06	218521
													1256	21723.2	666.477	3.86448e+06	219228
													1257	21730.8	667.109	3.87312e+06	219935
													1258	21737.9	667.739	3.88177e+06	220645
													1259	21744.5	668.368	3.89043e+06	221356
													1260	21750.7	668.994	3.8991e+06	222068
													1261	21756.5	669.618	3.90779e+06	222783
													1262	21761.9	670.241	3.91649e+06	223499
													1263	21766.9	670.861	3.9252e+06	224216
													1264	21771.5	671.48	3.93393e+06	224936
													1265	21775.8	672.096	3.94268e+06	225656
													1266	21779.8	672.711	3.95144e+06	226379
													1267	21783.6	673.324	3.96021e+06	227103
													1268	21787	673.934	3.969e+06	227829
													1269	21790.2	674.543	3.9778e+06	228556
													1270	21793.3	675.15	3.98662e+06	229285
													1271	21796.1	675.755	3.99546e+06	230016
													1272	21798.8	676.357	4.0043e+06	230749
													1273	21801.4	676.958	4.01317e+06	231483
													1274	21803.9	677.557	4.02205e+06	232218
													1275	21806.4	678.153	4.03095e+06	232956
													1276	21808.7	678.748	4.03986e+06	233695
													1277	21811.1	679.341	4.04878e+06	234436
													1278	21813.5	679.931	4.05773e+06	235178
													1279	21816	680.52	4.06668e+06	235922
													1280	21818.6	681.107	4.07565e+06	236668
													1281	21821.2	681.691	4.08464e+06	237415
													1282	21824	682.274	4.09364e+06	238164
													1283	21827	682.854	4.10266e+06	238915
													1284	21830.1	683.433	4.11169e+06	239667
													1285	21833.5	684.009	4.12073e+06	240421
													1286	21837.2	684.583	4.12978e+06	241177
													1287	21841.1	685.156	4.13885e+06	241934
													1288	21845.4	685.726	4.14793e+06	242693
													1289	21850	686.294	4.15703e+06	243454
													1290	21855	686.86	4.16613e+06	244217
													1291	21860.4	687.424	4.17525e+06	244981
													1292	21866.2	687.985	4.18438e+06	245747
													1293	21872.5	688.545	4.19352e+06	246514
													1294	21879.3	689.103	4.20266e+06	247283
													1295	21886.6	689.658	4.21182e+06	248054
													1296	21894.5	690.212	4.22099e+06	248827
													1297	21902.9	690.763	4.23016e+06	249601
													1298	21911.9	691.312	4.23934e+06	250377
													1299	21921.6	691.859	4.24853e+06	251155
													1300	21931.9	692.404	4.25773e+06	251934
													1301	21942.9	692.947	4.26693e+06	252715
													1302	21954.6	693.487	4.27614e+06	253498
													1303	21967	694.026	4.28535e+06	254282
													1304	21980.2	694.562	4.29456e+06	255069
													1305	21994.1	695.097	4.30378e+06	255857
													1306	22008.9	695.629	4.313e+06	256646
													1307	22024.4	696.159	4.32222e+06	257438
													1308	22040.8	696.687	4.33144e+06	258231
													1309	22058.1	697.212	4.34066e+06	259026
													1310	22076.3	697.736	4.34988e+06	259822
													1311	22095.3	698.258	4.3591e+06	260620
													1312	22115.3	698.777	4.36832e+06	261420
													1313	22136.2	699.294	4.37754e+06	262222
													1314	22158	699.809	4.38675e+06	263025
													1315	22180.9	700.322	4.39596e+06	263831
													1316	22204.7	700.833	4.40517e+06	264638
													1317	22229.5	701.342	4.41437e+06	265446
													1318	22255.3	701.848	4.42356e+06	266257
													1319	22282.1	702.353	4.43274e+06	267069
													1320	22310	702.855	4.44192e+06	267883
													1321	22338.9	703.356	4.4511e+06	268698
													1322	22368.9	703.854	4.46026e+06	269516
													1323	22399.9	704.35	4.46941e+06	270335
													1324	22432	704.844	4.47856e+06	271156
													1325	22465.2	705.337	4.48769e+06	271979
													1326	22499.4	705.827	4.49682e+06	272803
													1327	22534.8	706.315	4.50593e+06	273629
													1328	22571.2	706.801	4.51503e+06	274457
													1329	22608.7	707.285	4.52412e+06	275287
													1330	22647.4	707.767	4.53319e+06	276119
													1331	22687.1	708.247	4.54226e+06	276952
													1332	22727.9	708.725	4.55131e+06	277787
													1333	22769.8	709.202	4.56034e+06	278624
													1334	22812.8	709.676	4.56937e+06	279463
													1335	22856.9	710.148	4.57838e+06	280303
													1336	22902	710.619	4.58737e+06	281145
													1337	22948.3	711.088	4.59635e+06	281989
													1338	22995.6	711.555	4.60532e+06	282835
													1339	23044	712.02	4.61427e+06	283683
													1340	23093.4	712.483	4.6232e+06	284532
													1341	23143.9	712.945	4.63212e+06	285383
													1342	23195.4	713.405	4.64103e+06	286237
													1343	23248	713.863	4.64992e+06	287091
													1344	23301.6	714.32	4.65879e+06	287948
													1345	23356.1	714.775	4.66766e+06	288807
													1346	23411.7	715.228	4.6765e+06	289667
													1347	23468.2	715.68	4.68533e+06	290529
													1348	23525.7	716.131	4.69415e+06	291393
													1349	23584.2	716.58	4.70295e+06	292259
													1350	23643.5	717.027	4.71174e+06	293126
													1351	23703.8	717.474	4.72051e+06	293996
													1352	23765	717.918	4.72927e+06	294867
													1353	23827	718.362	4.73802e+06	295740
													1354	23889.9	718.804	4.74675e+06	296615
													1355	23953.6	719.245	4.75547e+06	297492
													1356	24018.2	719.685	4.76418e+06	298371
													1357	24083.5	720.124	4.77288e+06	299252
													1358	24149.6	720.562	4.78156e+06	300134
													1359	24216.5	720.999	4.79024e+06	301018
													1360	24284	721.435	4.7989e+06	301904
													1361	24352.3	721.87	4.80756e+06	302792
													1362	24421.2	722.305	4.8162e+06	303682
													1363	24490.8	722.738	4.82484e+06	304574
													1364	24561	723.171	4.83347e+06	305468
													1365	24631.8	723.603	4.84209e+06	306363
													1366	24703.2	724.035	4.85071e+06	307261
													1367	24775.1	724.466	4.85931e+06	308160
													1368	24847.5	724.897	4.86792e+06	309061
													1369	24920.5	725.328	4.87652e+06	309964
													1370	24993.9	725.758	4.88511e+06	310869
													1371	25067.7	726.188	4.89371e+06	311776
													1372	25141.9	726.618	4.9023e+06	312685
													1373	25216.6	727.048	4.91088e+06	313595
													1374	25291.5	727.478	4.91947e+06	314508
													1375	25366.8	727.909	4.92806e+06	315422
													1376	25442.4	728.339	4.93664e+06	316339
													1377	25518.3	728.77	4.94523e+06	317257
													1378	25594.4	729.201	4.95382e+06	318177
													1379	25670.8	729.632	4.96242e+06	319099
													1380	25747.3	730.065	4.97101e+06	320023
													1381	25823.9	730.497	4.97962e+06	320949
													1382	25900.7	730.931	4.98822e+06	321877
													1383	25977.6	731.366	4.99684e+06	322807
													1384	26054.6	731.801	5.00545e+06	323739
													1385	26131.7	732.238	5.01408e+06	324673
													1386	26208.7	732.676	5.02272e+06	325608
													1387	26285.8	733.115	5.03136e+06	326546
													1388	26362.8	733.555	5.04001e+06	327486
													1389	26439.7	733.997	5.04868e+06	328427
													1390	26516.6	734.441	5.05735e+06	329371
													1391	26593.4	734.886	5.06604e+06	330316
													1392	26670	735.333	5.07474e+06	331264
													1393	26746.5	735.782	5.08345e+06	332213
													1394	26822.8	736.233	5.09217e+06	333165
													1395	26898.9	736.686	5.10091e+06	334118
													1396	26974.8	737.142	5.10966e+06	335073
													1397	27050.4	737.6	5.11843e+06	336031
													1398	27125.7	738.061	5.12722e+06	336990
													1399	27200.8	738.524	5.13602e+06	337951
													1400	27275.6	738.99	5.14483e+06	338914
													1401	27350	739.459	5.15367e+06	339880
													1402	27424	739.931	5.16252e+06	340847
													1403	27497.7	740.406	5.17139e+06	341816
													1404	27571	740.885	5.18027e+06	342788
													1405	27644	741.367	5.18918e+06	343761
													1406	27716.4	741.852	5.1981e+06	344736
													1407	27788.5	742.342	5.20704e+06	345713
													1408	27860.1	742.835	5.216e+06	346693
													1409	27931.2	743.332	5.22498e+06	347674
													1410	28001.9	743.833	5.23398e+06	348657
													1411	28072	744.339	5.243e+06	349643
													1412	28141.7	744.849	5.25203e+06	350630
													1413	28210.8	745.363	5.26109e+06	351620
													1414	28279.5	745.882	5.27016e+06	352611
													1415	28347.6	746.406	5.27925e+06	353605
													1416	28415.1	746.935	5.28837e+06	354600
													1417	28482.1	747.469	5.2975e+06	355598
													1418	28548.6	748.009	5.30664e+06	356597
													1419	28614.5	748.554	5.31581e+06	357599
													1420	28679.8	749.104	5.32499e+06	358603
													1421	28744.6	749.66	5.33419e+06	359608
													1422	28808.7	750.222	5.34341e+06	360616
													1423	28872.3	750.79	5.35264e+06	361626
													1424	28935.4	751.365	5.36189e+06	362638
													1425	28997.8	751.945	5.37116e+06	363652
													1426	29059.7	752.532	5.38044e+06	364668
													1427	29121	753.126	5.38973e+06	365686
													1428	29181.8	753.726	5.39904e+06	366707
													1429	29242	754.334	5.40836e+06	367729
													1430	29301.6	754.948	5.41769e+06	368753
													1431	29360.6	755.57	5.42703e+06	369780
													1432	29419.1	756.199	5.43638e+06	370808
													1433	29477.1	756.835	5.44575e+06	371839
													1434	29534.5	757.48	5.45512e+06	372872
													1435	29591.4	758.132	5.4645e+06	373906
													1436	29647.7	758.792	5.47388e+06	374943
													1437	29703.6	759.46	5.48328e+06	375982
													1438	29758.9	760.136	5.49268e+06	377023
													1439	29813.8	760.821	5.50208e+06	378067
													1440	29868.1	761.515	5.51149e+06	379112
													1441	29922	762.217	5.5209e+06	380159
													1442	29975.5	762.928	5.53031e+06	381209
													1443	30028.5	763.649	5.53972e+06	382260
													1444	30081.1	764.378	5.54913e+06	383314
													1445	30133.3	765.117	5.55854e+06	384370
													1446	30185.1	765.865	5.56795e+06	385428
													1447	30236.6	766.623	5.57735e+06	386488
													1448	30287.6	767.39	5.58675e+06	387550
													1449	30338.4	768.168	5.59614e+06	388615
													1450	30388.8	768.955	5.60553e+06	389681
													1451	30438.9	769.753	5.61491e+06	390750
													1452	30488.7	770.561	5.62428e+06	391821
													1453	30538.3	771.379	5.63365e+06	392894
													1454	30587.6	772.208	5.643e+06	393969
													1455	30636.8	773.048	5.65234e+06	395046
													1456	30685.7	773.899	5.66167e+06	396125
													1457	30734.4	774.761	5.67098e+06	397207
													1458	30783	775.634	5.68029e+06	398291
													1459	30831.5	776.518	5.68957e+06	399376
													1460	30879.8	777.413	5.69884e+06	400464
													1461	30928.1	778.32	5.7081e+06	401555
													1462	30976.3	779.239	5.71734e+06	402647
													1463	31024.4	780.169	5.72656e+06	403741
													1464	31072.5	781.111	5.73576e+06	404838
													1465	31120.7	782.066	5.74494e+06	405937
													1466	31168.8	783.032	5.75411e+06	407038
													1467	31217.1	784.011	5.76325e+06	408141
													1468	31265.4	785.001	5.77237e+06	409246
													1469	31313.8	786.005	5.78147e+06	410354
													1470	31362.3	787.021	5.79055e+06	411463
													1471	31410.9	788.049	5.79961e+06	412575
													1472	31459.8	789.091	5.80864e+06	413689
													1473	31508.8	790.145	5.81765e+06	414806
													1474	31558	791.212	5.82664e+06	415924
													1475	31607.5	792.292	5.8356e+06	417045
													1476	31657.2	793.385	5.84454e+06	418168
													1477	31707.2	794.492	5.85346e+06	419293
													1478	31757.5	795.611	5.86235e+06	420420
													1479	31808.1	796.745	5.87122e+06	421549
													1480	31859.1	797.891	5.88006e+06	422681
													1481	31910.4	799.051	5.88888e+06	423815
													1482	31962.2	800.225	5.89768e+06	424951
													1483	32014.3	801.413	5.90645e+06	426089
													1484	32066.8	802.614	5.9152e+06	427230
													1485	32119.8	803.829	5.92393e+06	428373
													1486	32173.3	805.058	5.93263e+06	429518
													1487	32227.2	806.301	5.94131e+06	430665
													1488	32281.6	807.557	5.94996e+06	431814
													1489	32336.5	808.828	5.9586e+06	432966
													1490	32391.9	810.113	5.96721e+06	434120
													1491	32447.9	811.412	5.9758e+06	435276
													1492	32504.4	812.725	5.98437e+06	436434
													1493	32561.5	814.053	5.99292e+06	437595
													1494	32619.2	815.395	6.00145e+06	438758
													1495	32677.5	816.751	6.00997e+06	439923
													1496	32736.4	818.121	6.01846e+06	441090
													1497	32795.8	819.506	6.02694e+06	442260
													1498	32855.9	820.904	6.03539e+06	443432
													1499	32916.7	822.318	6.04384e+06	444606
													1500	32978.1	823.746	6.05226e+06	445782
													1501	33040.1	825.188	6.06067e+06	446961
													1502	33102.7	826.644	6.06907e+06	448142
													1503	33166.1	828.115	6.07746e+06	449325
													1504	33230.1	829.6	6.08583e+06	450510
													1505	33294.7	831.1	6.09419e+06	451698
													1506	33360.1	832.614	6.10254e+06	452888
													1507	33426.1	834.142	6.11088e+06	454080
													1508	33492.7	835.685	6.11922e+06	455275
													1509	33560.1	837.242	6.12754e+06	456472
													1510	33628.1	838.814	6.13586e+06	457671
													1511	33696.8	840.4	6.14417e+06	458872
													1512	33766.1	842	6.15248e+06	460076
													1513	33836.2	843.614	6.16078e+06	461282
													1514	33906.9	845.242	6.16909e+06	462490
													1515	33978.2	846.885	6.17739e+06	463701
													1516	34050.2	848.541	6.18568e+06	464914
													1517	34122.9	850.212	6.19398e+06	466129
													1518	34196.2	851.897	6.20228e+06	467346
													1519	34270.1	853.596	6.21059e+06	468566
													1520	34344.7	855.308	6.21889e+06	469789
													1521	34419.8	857.034	6.2272e+06	471013
													1522	34495.6	858.774	6.23551e+06	472240
													1523	34572	860.528	6.24383e+06	473469
													1524	34648.9	862.296	6.25216e+06	474700
													1525	34726.5	864.077	6.2605e+06	475934
													1526	34804.6	865.871	6.26884e+06	477170
													1527	34883.2	867.679	6.27719e+06	478409
													1528	34962.4	869.5	6.28555e+06	479650
													1529	35042	871.334	6.29393e+06	480893
													1530	35122.2	873.181	6.30231e+06	482138
													1531	35202.9	875.042	6.31071e+06	483386
													1532	35284.1	876.915	6.31912e+06	484636
													1533	35365.7	878.801	6.32754e+06	485889
													1534	35447.7	880.699	6.33598e+06	487144
													1535	35530.2	882.611	6.34444e+06	488401
													1536	35613	884.534	6.35291e+06	489661
													1537	35696.3	886.47	6.36139e+06	490923
													1538	35779.9	888.418	6.3699e+06	492187
													1539	35863.9	890.379	6.37841e+06	493454
													1540	35948.1	892.351	6.38695e+06	494723
													1541	36032.7	894.335	6.39551e+06	495995
													1542	36117.6	896.331	6.40408e+06	497269
													1543	36202.8	898.338	6.41267e+06	498545
													1544	36288.2	900.357	6.42128e+06	499824
													1545	36373.8	902.387	6.4299e+06	501105
													1546	36459.6	904.429	6.43855e+06	502389
													1547	36545.6	906.481	6.44722e+06	503675
													1548	36631.8	908.544	6.4559e+06	504963
													1549	36718.1	910.618	6.4646e+06	506254
													1550	36804.5	912.702	6.47332e+06	507547
													1551	36891	914.797	6.48206e+06	508843
													1552	36977.6	916.902	6.49082e+06	510141
													1553	37064.3	919.017	6.49959e+06	511441
													1554	37151	921.142	6.50839e+06	512744
													1555	37237.7	923.277	6.51719e+06	514050
													1556	37324.4	925.421	6.52602e+06	515357
													1557	37411.1	927.575	6.53486e+06	516668
													1558	37497.7	929.738	6.54372e+06	517980
													1559	37584.3	931.91	6.55259e+06	519295
													1560	37670.7	934.091	6.56148e+06	520613
													1561	37757.1	936.28	6.57038e+06	521933
													1562	37843.3	938.479	6.5793e+06	523256
													1563	37929.4	940.685	6.58822e+06	524581
													1564	38015.3	942.9	6.59716e+06	525908
													1565	38101	945.123	6.60611e+06	527238
													1566	38186.5	947.353	6.61506e+06	528571
													1567	38271.8	949.591	6.62403e+06	529906
													1568	38356.8	951.837	6.633e+06	531243
													1569	38441.6	954.09	6.64198e+06	532583
													1570	38526.1	956.35	6.65097e+06	533925
													1571	38610.4	958.617	6.65996e+06	535270
													1572	38694.3	960.89	6.66895e+06	536618
													1573	38777.8	963.17	6.67795e+06	537968
													1574	38861.1	965.457	6.68695e+06	539320
													1575	38944	967.749	6.69595e+06	540675
													1576	39026.5	970.047	6.70494e+06	542033
													1577	39108.6	972.352	6.71394e+06	543393
													1578	39190.3	974.661	6.72293e+06	544755
													1579	39271.7	976.976	6.73191e+06	546120
													1580	39352.6	979.296	6.74089e+06	547488
													1581	39433.1	981.622	6.74986e+06	548858
													1582	39513.1	983.951	6.75883e+06	550231
													1583	39592.7	986.286	6.76778e+06	551606
													1584	39671.8	988.625	6.77672e+06	552984
													1585	39750.5	990.968	6.78565e+06	554365
													1586	39828.7	993.315	6.79457e+06	555748
													1587	39906.4	995.666	6.80347e+06	557133
													1588	39983.6	998.02	6.81236e+06	558522
													1589	40060.3	1000.38	6.82123e+06	559912
													1590	40136.6	1002.74	6.83009e+06	561306
													1591	40212.3	1005.1	6.83892e+06	562702
													1592	40287.5	1007.47	6.84774e+06	564100
													1593	40362.2	1009.84	6.85653e+06	565501
													1594	40436.4	1012.21	6.8653e+06	566905
													1595	40510.1	1014.59	6.87405e+06	568311
													1596	40583.3	1016.96	6.88277e+06	569720
													1597	40655.9	1019.34	6.89147e+06	571132
													1598	40728.1	1021.72	6.90015e+06	572546
													1599	40799.7	1024.1	6.9088e+06	573963
													1600	40870.8	1026.49	6.91742e+06	575382
													1601	40941.5	1028.87	6.92602e+06	576805
													1602	41011.6	1031.26	6.93458e+06	578229
													1603	41081.2	1033.64	6.94312e+06	579657
													1604	41150.4	1036.03	6.95163e+06	581087
													1605	41219	1038.42	6.96011e+06	582520
													1606	41287.2	1040.8	6.96856e+06	583955
													1607	41355	1043.19	6.97698e+06	585393
													1608	41422.2	1045.58	6.98536e+06	586834
													1609	41489	1047.97	6.99372e+06	588277
													1610	41555.4	1050.35	7.00205e+06	589723
													1611	41621.4	1052.74	7.01034e+06	591172
													1612	41686.9	1055.13	7.0186e+06	592623
													1613	41752	1057.51	7.02684e+06	594077
													1614	41816.8	1059.9	7.03504e+06	595534
													1615	41881.1	1062.28	7.04321e+06	596994
													1616	41945.1	1064.66	7.05134e+06	598456
													1617	42008.8	1067.04	7.05945e+06	599921
													1618	42072.1	1069.42	7.06753e+06	601388
													1619	42135.1	1071.8	7.07558e+06	602859
													1620	42197.8	1074.17	7.0836e+06	604332
													1621	42260.2	1076.55	7.09158e+06	605808
													1622	42322.3	1078.92	7.09954e+06	607286
													1623	42384.2	1081.29	7.10747e+06	608767
													1624	42445.9	1083.65	7.11538e+06	610251
													1625	42507.3	1086.02	7.12326e+06	611738
													1626	42568.6	1088.38	7.13111e+06	613228
													1627	42629.6	1090.74	7.13893e+06	614720
													1628	42690.6	1093.09	7.14673e+06	616215
													1629	42751.3	1095.44	7.1545e+06	617713
													1630	42812	1097.79	7.16226e+06	619213
													1631	42872.6	1100.14	7.16999e+06	620716
													1632	42933.1	1102.48	7.17769e+06	622222
													1633	42993.6	1104.82	7.18538e+06	623731
													1634	43054	1107.16	7.19305e+06	625243
													1635	43114.5	1109.49	7.2007e+06	626757
													1636	43174.9	1111.82	7.20833e+06	628274
													1637	43235.4	1114.14	7.21595e+06	629794
													1638	43296	1116.46	7.22355e+06	631317
													1639	43356.6	1118.78	7.23113e+06	632843
													1640	43417.4	1121.09	7.2387e+06	634371
													1641	43478.3	1123.4	7.24626e+06	635902
													1642	43539.3	1125.71	7.25381e+06	637436
													1643	43600.5	1128.01	7.26135e+06	638973
													1644	43661.9	1130.3	7.26888e+06	640512
													1645	43723.5	1132.59	7.2764e+06	642055
													1646	43785.3	1134.88	7.28392e+06	643600
													1647	43847.5	1137.16	7.29143e+06	645148
													1648	43909.8	1139.44	7.29894e+06	646699
													1649	43972.5	1141.71	7.30644e+06	648253
													1650	44035.6	1143.98	7.31394e+06	649809
													1651	44098.9	1146.25	7.32144e+06	651368
													1652	44162.6	1148.51	7.32894e+06	652931
													1653	44226.7	1150.76	7.33645e+06	654496
													1654	44291.2	1153.01	7.34395e+06	656064
													1655	44356.1	1155.25	7.35146e+06	657634
													1656	44421.5	1157.49	7.35897e+06	659208
													1657	44487.3	1159.73	7.36649e+06	660784
													1658	44553.6	1161.96	7.37402e+06	662364
													1659	44620.4	1164.18	7.38155e+06	663946
													1660	44687.6	1166.4	7.38909e+06	665531
													1661	44755.4	1168.62	7.39664e+06	667119
													1662	44823.7	1170.83	7.4042e+06	668710
													1663	44892.6	1173.03	7.41177e+06	670303
													1664	44962	1175.23	7.41936e+06	671900
													1665	45032	1177.43	7.42695e+06	673499
													1666	45102.6	1179.61	7.43456e+06	675102
													1667	45173.7	1181.8	7.44218e+06	676707
													1668	45245.5	1183.98	7.44982e+06	678315
													1669	45317.8	1186.15	7.45747e+06	679926
													1670	45390.8	1188.32	7.46514e+06	681540
													1671	45464.4	1190.49	7.47283e+06	683156
													1672	45538.6	1192.65	7.48053e+06	684776
													1673	45613.5	1194.8	7.48824e+06	686399
													1674	45689	1196.95	7.49597e+06	688024
													1675	45765.1	1199.1	7.50372e+06	689652
													1676	45841.9	1201.24	7.51149e+06	691284
													1677	45919.3	1203.37	7.51928e+06	692918
													1678	45997.4	1205.5	7.52708e+06	694555
													1679	46076.1	1207.63	7.53489e+06	696195
													1680	46155.4	1209.75	7.54273e+06	697838
													1681	46235.4	1211.87	7.55058e+06	699483
													1682	46316	1213.98	7.55845e+06	701132
													1683	46397.3	1216.09	7.56633e+06	702784
													1684	46479.2	1218.19	7.57423e+06	704438
													1685	46561.7	1220.29	7.58215e+06	706096
													1686	46644.8	1222.38	7.59008e+06	707756
													1687	46728.5	1224.47	7.59802e+06	709420
													1688	46812.8	1226.56	7.60598e+06	711086
													1689	46897.7	1228.64	7.61395e+06	712755
													1690	46983.1	1230.71	7.62193e+06	714427
													1691	47069.1	1232.79	7.62992e+06	716102
													1692	47155.7	1234.85	7.63792e+06	717780
													1693	47242.8	1236.92	7.64593e+06	719461
													1694	47330.4	1238.98	7.65395e+06	721145
													1695	47418.5	1241.04	7.66198e+06	722832
													1696	47507.1	1243.09	7.67001e+06	724522
													1697	47596.2	1245.14	7.67804e+06	726214
													1698	47685.7	1247.19	7.68608e+06	727910
													1699	47775.6	1249.23	7.69412e+06	729609
													1700	47866	1251.27	7.70216e+06	731310
													1701	47956.7	1253.3	7.7102e+06	733015
													1702	48047.8	1255.33	7.71824e+06	734722
													1703	48139.3	1257.36	7.72628e+06	736432
													1704	48231.1	1259.39	7.7343e+06	738146
													1705	48323.2	1261.41	7.74232e+06	739862
													1706	48415.5	1263.43	7.75034e+06	741581
													1707	48508.2	1265.45	7.75834e+06	743304
													1708	48601	1267.46	7.76633e+06	745029
													1709	48694.1	1269.47	7.77431e+06	746757
													1710	48787.4	1271.48	7.78227e+06	748488
													1711	48880.8	1273.49	7.79021e+06	750222
													1712	48974.3	1275.49	7.79814e+06	751959
													1713	49067.9	1277.49	7.80605e+06	753699
													1714	49161.6	1279.49	7.81393e+06	755442
													1715	49255.4	1281.49	7.82179e+06	757188
													1716	49349.2	1283.48	7.82963e+06	758937
													1717	49443	1285.48	7.83744e+06	760689
													1718	49536.7	1287.47	7.84523e+06	762444
													1719	49630.4	1289.45	7.85298e+06	764202
													1720	49724	1291.44	7.8607e+06	765963
													1721	49817.4	1293.43	7.86839e+06	767726
													1722	49910.7	1295.41	7.87604e+06	769493
													1723	50003.9	1297.39	7.88366e+06	771263
													1724	50096.8	1299.37	7.89125e+06	773036
													1725	50189.5	1301.35	7.89879e+06	774812
													1726	50281.9	1303.33	7.9063e+06	776590
													1727	50374.1	1305.31	7.91377e+06	778372
													1728	50465.9	1307.28	7.92119e+06	780157
													1729	50557.4	1309.26	7.92857e+06	781944
													1730	50648.5	1311.23	7.93591e+06	783735
													1731	50739.2	1313.2	7.9432e+06	785529
													1732	50829.5	1315.17	7.95045e+06	787326
													1733	50919.3	1317.14	7.95765e+06	789125
													1734	51008.6	1319.11	7.96481e+06	790928
													1735	51097.4	1321.08	7.97192e+06	792734
													1736	51185.7	1323.05	7.97898e+06	794542
													1737	51273.4	1325.02	7.98599e+06	796354
													1738	51360.5	1326.99	7.99295e+06	798169
													1739	51447	1328.96	7.99986e+06	799987
													1740	51532.9	1330.93	8.00673e+06	801807
													1741	51618.1	1332.89	8.01354e+06	803631
													1742	51702.7	1334.86	8.02031e+06	805458
													1743	51786.5	1336.83	8.02702e+06	807288
													1744	51869.5	1338.8	8.03369e+06	809121
													1745	51951.9	1340.76	8.04031e+06	810956
													1746	52033.4	1342.73	8.04688e+06	812795
													1747	52114.2	1344.7	8.0534e+06	814637
													1748	52194.1	1346.67	8.05987e+06	816482
													1749	52273.2	1348.64	8.06629e+06	818330
													1750	52351.5	1350.61	8.07267e+06	820181
													1751	52428.8	1352.58	8.079e+06	822035
													1752	52505.3	1354.55	8.08529e+06	823892
													1753	52580.9	1356.52	8.09153e+06	825752
													1754	52655.6	1358.49	8.09772e+06	827616
													1755	52729.3	1360.46	8.10388e+06	829482
													1756	52802.1	1362.43	8.10999e+06	831351
													1757	52873.9	1364.4	8.11606e+06	833223
													1758	52944.7	1366.37	8.12209e+06	835099
													1759	53014.5	1368.35	8.12808e+06	836977
													1760	53083.4	1370.32	8.13404e+06	838859
													1761	53151.2	1372.3	8.13996e+06	840743
													1762	53218	1374.27	8.14584e+06	842631
													1763	53283.8	1376.25	8.15169e+06	844522
													1764	53348.5	1378.23	8.15751e+06	846415
													1765	53412.2	1380.21	8.1633e+06	848312
													1766	53474.9	1382.19	8.16906e+06	850212
													1767	53536.5	1384.17	8.1748e+06	852115
													1768	53597.1	1386.15	8.18051e+06	854021
													1769	53656.6	1388.13	8.18619e+06	855930
													1770	53715	1390.11	8.19185e+06	857842
													1771	53772.4	1392.1	8.19749e+06	859758
													1772	53828.7	1394.08	8.20312e+06	861676
													1773	53884	1396.07	8.20872e+06	863598
													1774	53938.2	1398.05	8.21431e+06	865522
													1775	53991.3	1400.04	8.21989e+06	867450
													1776	54043.4	1402.03	8.22545e+06	869381
													1777	54094.5	1404.02	8.23101e+06	871315
													1778	54144.5	1406.01	8.23655e+06	873252
													1779	54193.5	1408	8.24209e+06	875192
													1780	54241.5	1409.99	8.24762e+06	877136
													1781	54288.4	1411.98	8.25315e+06	879082
													1782	54334.4	1413.97	8.25868e+06	881032
													1783	54379.3	1415.97	8.26421e+06	882984
													1784	54423.3	1417.96	8.26974e+06	884940
													1785	54466.4	1419.95	8.27527e+06	886899
													1786	54508.4	1421.95	8.28081e+06	888861
													1787	54549.5	1423.95	8.28635e+06	890826
													1788	54589.8	1425.94	8.2919e+06	892795
													1789	54629.1	1427.94	8.29746e+06	894766
													1790	54667.5	1429.93	8.30303e+06	896741
													1791	54705	1431.93	8.30862e+06	898719
													1792	54741.7	1433.93	8.31422e+06	900700
													1793	54777.6	1435.93	8.31983e+06	902684
													1794	54812.7	1437.92	8.32546e+06	904672
													1795	54846.9	1439.92	8.3311e+06	906662
													1796	54880.5	1441.92	8.33677e+06	908656
													1797	54913.2	1443.92	8.34245e+06	910653
													1798	54945.3	1445.91	8.34815e+06	912653
													1799	54976.7	1447.91	8.35388e+06	914657
													1800	55007.4	1449.91	8.35963e+06	916663
													1801	55037.5	1451.91	8.3654e+06	918673
													1802	55066.9	1453.9	8.37119e+06	920686
													1803	55095.8	1455.9	8.37701e+06	922702
													1804	55124.2	1457.89	8.38286e+06	924722
													1805	55152	1459.89	8.38873e+06	926744
													1806	55179.3	1461.88	8.39462e+06	928770
													1807	55206.2	1463.87	8.40054e+06	930799
													1808	55232.7	1465.87	8.40649e+06	932831
													1809	55258.7	1467.86	8.41247e+06	934867
													1810	55284.4	1469.85	8.41847e+06	936906
													1811	55309.7	1471.84	8.42449e+06	938948
													1812	55334.8	1473.82	8.43055e+06	940993
													1813	55359.5	1475.81	8.43663e+06	943042
													1814	55384.1	1477.79	8.44273e+06	945093
													1815	55408.4	1479.78	8.44887e+06	947148
													1816	55432.6	1481.76	8.45502e+06	949207
													1817	55456.7	1483.74	8.4612e+06	951268
													1818	55480.6	1485.71	8.46741e+06	953333
													1819	55504.5	1487.69	8.47363e+06	955401
													1820	55528.3	1489.66	8.47988e+06	957473
													1821	55552.2	1491.63	8.48615e+06	959547
													1822	55576.1	1493.6	8.49244e+06	961625
													1823	55600.1	1495.57	8.49874e+06	963707
													1824	55624.2	1497.53	8.50507e+06	965791
													1825	55648.4	1499.49	8.5114e+06	967879
													1826	55672.9	1501.45	8.51776e+06	969970
													1827	55697.5	1503.4	8.52412e+06	972065
													1828	55722.4	1505.35	8.5305e+06	974162
													1829	55747.5	1507.3	8.53689e+06	976264
													1830	55773	1509.25	8.54328e+06	978368
													1831	55798.8	1511.19	8.54968e+06	980476
													1832	55825	1513.13	8.55608e+06	982587
													1833	55851.6	1515.06	8.56249e+06	984701
													1834	55878.6	1516.99	8.56889e+06	986819
													1835	55906.2	1518.92	8.57529e+06	988940
													1836	55934.2	1520.84	8.58169e+06	991065
													1837	55962.7	1522.76	8.58808e+06	993192
													1838	55991.9	1524.67	8.59446e+06	995324
													1839	56021.6	1526.58	8.60083e+06	997458
													1840	56051.9	1528.49	8.60719e+06	999596
													1841	56082.8	1530.39	8.61353e+06	1.00174e+06
													1842	56114.5	1532.28	8.61985e+06	1.00388e+06
													1843	56146.8	1534.17	8.62615e+06	1.00603e+06
													1844	56179.8	1536.06	8.63242e+06	1.00818e+06
													1845	56213.6	1537.94	8.63868e+06	1.01034e+06
													1846	56248.2	1539.81	8.6449e+06	1.01249e+06
													1847	56283.5	1541.68	8.65109e+06	1.01466e+06
													1848	56319.7	1543.54	8.65725e+06	1.01682e+06
													1849	56356.6	1545.4	8.66337e+06	1.01899e+06
													1850	56394.4	1547.25	8.66946e+06	1.02116e+06
													1851	56433.1	1549.1	8.67551e+06	1.02333e+06
													1852	56472.7	1550.94	8.68151e+06	1.02551e+06
													1853	56513.1	1552.77	8.68747e+06	1.02769e+06
													1854	56554.5	1554.6	8.69338e+06	1.02988e+06
													1855	56596.8	1556.42	8.69925e+06	1.03207e+06
													1856	56640	1558.23	8.70506e+06	1.03426e+06
													1857	56684.2	1560.04	8.71082e+06	1.03646e+06
													1858	56729.3	1561.84	8.71653e+06	1.03866e+06
													1859	56775.4	1563.63	8.72218e+06	1.04086e+06
													1860	56822.5	1565.42	8.72777e+06	1.04306e+06
													1861	56870.5	1567.2	8.7333e+06	1.04527e+06
													1862	56919.5	1568.97	8.73877e+06	1.04748e+06
													1863	56969.6	1570.74	8.74418e+06	1.0497e+06
													1864	57020.6	1572.49	8.74952e+06	1.05192e+06
													1865	57072.6	1574.24	8.7548e+06	1.05414e+06
													1866	57125.6	1575.98	8.76001e+06	1.05637e+06
													1867	57179.6	1577.72	8.76516e+06	1.0586e+06
													1868	57234.6	1579.44	8.77023e+06	1.06083e+06
													1869	57290.6	1581.16	8.77524e+06	1.06307e+06
													1870	57347.6	1582.87	8.78017e+06	1.06531e+06
													1871	57405.6	1584.57	8.78504e+06	1.06755e+06
													1872	57464.5	1586.27	8.78983e+06	1.0698e+06
													1873	57524.5	1587.95	8.79455e+06	1.07205e+06
													1874	57585.4	1589.63	8.7992e+06	1.0743e+06
													1875	57647.2	1591.3	8.80378e+06	1.07656e+06
													1876	57710.1	1592.95	8.80829e+06	1.07882e+06
													1877	57773.8	1594.6	8.81272e+06	1.08108e+06
													1878	57838.5	1596.25	8.81708e+06	1.08335e+06
													1879	57904.1	1597.88	8.82137e+06	1.08562e+06
													1880	57970.7	1599.5	8.82559e+06	1.0879e+06
													1881	58038.1	1601.12	8.82974e+06	1.09018e+06
													1882	58106.4	1602.72	8.83383e+06	1.09246e+06
													1883	58175.5	1604.32	8.83784e+06	1.09474e+06
													1884	58245.6	1605.9	8.84178e+06	1.09703e+06
													1885	58316.4	1607.48	8.84566e+06	1.09932e+06
													1886	58388.1	1609.05	8.84947e+06	1.10162e+06
													1887	58460.6	1610.6	8.85322e+06	1.10392e+06
													1888	58533.8	1612.15	8.8569e+06	1.10622e+06
													1889	58607.8	1613.69	8.86053e+06	1.10852e+06
													1890	58682.6	1615.22	8.86409e+06	1.11083e+06
													1891	58758.1	1616.74	8.86759e+06	1.11315e+06
													1892	58834.3	1618.25	8.87104e+06	1.11546e+06
													1893	58911.1	1619.75	8.87444e+06	1.11778e+06
													1894	58988.7	1621.24	8.87778e+06	1.1201e+06
													1895	59066.9	1622.72	8.88106e+06	1.12243e+06
													1896	59145.7	1624.18	8.8843e+06	1.12476e+06
													1897	59225.1	1625.64	8.8875e+06	1.1271e+06
													1898	59305	1627.09	8.89065e+06	1.12943e+06
													1899	59385.6	1628.53	8.89375e+06	1.13177e+06
													1900	59466.6	1629.96	8.89682e+06	1.13412e+06
													1901	59548.2	1631.38	8.89984e+06	1.13646e+06
													1902	59630.2	1632.79	8.90284e+06	1.13881e+06
													1903	59712.7	1634.19	8.90579e+06	1.14117e+06
													1904	59795.7	1635.57	8.90872e+06	1.14353e+06
													1905	59879	1636.95	8.91162e+06	1.14589e+06
													1906	59962.8	1638.32	8.91449e+06	1.14825e+06
													1907	60046.9	1639.68	8.91734e+06	1.15062e+06
													1908	60131.4	1641.02	8.92017e+06	1.15299e+06
													1909	60216.2	1642.36	8.92298e+06	1.15537e+06
													1910	60301.2	1643.68	8.92577e+06	1.15775e+06
													1911	60386.6	1645	8.92855e+06	1.16013e+06
													1912	60472.2	1646.3	8.93132e+06	1.16252e+06
													1913	60558.1	1647.6	8.93408e+06	1.16491e+06
													1914	60644.1	1648.88	8.93684e+06	1.1673e+06
													1915	60730.3	1650.16	8.93959e+06	1.16969e+06
													1916	60816.7	1651.42	8.94234e+06	1.17209e+06
													1917	60903.3	1652.68	8.94509e+06	1.1745e+06
													1918	60989.9	1653.92	8.94785e+06	1.1769e+06
													1919	61076.7	1655.15	8.95061e+06	1.17931e+06
													1920	61163.5	1656.38	8.95338e+06	1.18173e+06
													1921	61250.4	1657.59	8.95617e+06	1.18415e+06
													1922	61337.3	1658.79	8.95896e+06	1.18657e+06
													1923	61424.2	1659.99	8.96178e+06	1.18899e+06
													1924	61511.2	1661.17	8.96461e+06	1.19142e+06
													1925	61598.1	1662.34	8.96745e+06	1.19385e+06
													1926	61685	1663.51	8.97033e+06	1.19628e+06
													1927	61771.8	1664.66	8.97322e+06	1.19872e+06
													1928	61858.5	1665.8	8.97614e+06	1.20116e+06
													1929	61945.2	1666.94	8.97909e+06	1.20361e+06
													1930	62031.7	1668.06	8.98207e+06	1.20606e+06
													1931	62118.1	1669.17	8.98508e+06	1.20851e+06
													1932	62204.4	1670.28	8.98812e+06	1.21097e+06
													1933	62290.5	1671.37	8.99119e+06	1.21343e+06
													1934	62376.4	1672.46	8.9943e+06	1.21589e+06
													1935	62462.2	1673.53	8.99745e+06	1.21836e+06
													1936	62547.7	1674.6	9.00063e+06	1.22083e+06
													1937	62633.1	1675.66	9.00385e+06	1.2233e+06
													1938	62718.2	1676.7	9.00711e+06	1.22578e+06
													1939	62803.1	1677.74	9.01042e+06	1.22826e+06
													1940	62887.7	1678.77	9.01376e+06	1.23074e+06
													1941	62972.1	1679.79	9.01715e+06	1.23323e+06
													1942	63056.2	1680.8	9.02057e+06	1.23572e+06
													1943	63140.1	1681.81	9.02404e+06	1.23821e+06
													1944	63223.6	1682.8	9.02756e+06	1.24071e+06
													1945	63306.9	1683.79	9.03111e+06	1.24321e+06
													1946	63389.9	1684.76	9.03471e+06	1.24572e+06
													1947	63472.5	1685.73	9.03835e+06	1.24823e+06
													1948	63554.9	1686.69	9.04203e+06	1.25074e+06
													1949	63636.9	1687.64	9.04576e+06	1.25326e+06
													1950	63718.7	1688.59	9.04953e+06	1.25577e+06
													1951	63800.1	1689.52	9.05333e+06	1.2583e+06
													1952	63881.1	1690.45	9.05718e+06	1.26082e+06
													1953	63961.9	1691.37	9.06107e+06	1.26335e+06
													1954	64042.3	1692.28	9.06499e+06	1.26589e+06
													1955	64122.4	1693.19	9.06895e+06	1.26842e+06
													1956	64202.1	1694.08	9.07294e+06	1.27096e+06
													1957	64281.6	1694.97	9.07697e+06	1.27351e+06
													1958	64360.6	1695.86	9.08103e+06	1.27606e+06
													1959	64439.4	1696.73	9.08512e+06	1.27861e+06
													1960	64517.8	1697.6	9.08924e+06	1.28116e+06
													1961	64595.9	1698.46	9.09338e+06	1.28372e+06
													1962	64673.7	1699.32	9.09755e+06	1.28628e+06
													1963	64751.2	1700.16	9.10174e+06	1.28885e+06
													1964	64828.4	1701.01	9.10595e+06	1.29142e+06
													1965	64905.2	1701.84	9.11018e+06	1.29399e+06
													1966	64981.8	1702.67	9.11442e+06	1.29657e+06
													1967	65058	1703.49	9.11867e+06	1.29915e+06
													1968	65134	1704.31	9.12293e+06	1.30173e+06
													1969	65209.7	1705.12	9.1272e+06	1.30432e+06
													1970	65285.1	1705.92	9.13147e+06	1.30691e+06
													1971	65360.3	1706.72	9.13575e+06	1.3095e+06
													1972	65435.2	1707.52	9.14002e+06	1.3121e+06
													1973	65509.9	1708.31	9.14428e+06	1.3147e+06
													1974	65584.3	1709.09	9.14854e+06	1.3173e+06
													1975	65658.5	1709.87	9.15278e+06	1.31991e+06
													1976	65732.6	1710.64	9.15701e+06	1.32252e+06
													1977	65806.4	1711.41	9.16122e+06	1.32514e+06
													1978	65880	1712.17	9.16541e+06	1.32776e+06
													1979	65953.5	1712.93	9.16957e+06	1.33038e+06
													1980	66026.8	1713.69	9.17371e+06	1.33301e+06
													1981	66099.9	1714.44	9.17782e+06	1.33564e+06
													1982	66173	1715.18	9.18189e+06	1.33827e+06
													1983	66245.9	1715.93	9.18592e+06	1.34091e+06
													1984	66318.7	1716.67	9.18992e+06	1.34355e+06
													1985	66391.4	1717.4	9.19387e+06	1.3462e+06
													1986	66464.1	1718.13	9.19777e+06	1.34884e+06
													1987	66536.7	1718.86	9.20163e+06	1.3515e+06
													1988	66609.3	1719.59	9.20543e+06	1.35415e+06
													1989	66681.8	1720.31	9.20918e+06	1.35681e+06
													1990	66754.3	1721.03	9.21287e+06	1.35947e+06
													1991	66826.9	1721.74	9.21649e+06	1.36214e+06
													1992	66899.4	1722.46	9.22006e+06	1.36481e+06
													1993	66972	1723.17	9.22356e+06	1.36749e+06
													1994	67044.7	1723.88	9.22699e+06	1.37016e+06
													1995	67117.5	1724.59	9.23036e+06	1.37284e+06
													1996	67190.3	1725.29	9.23365e+06	1.37553e+06
													1997	67263.2	1725.99	9.23687e+06	1.37822e+06
													1998	67336.3	1726.7	9.24001e+06	1.38091e+06
													1999	67409.5	1727.4	9.24307e+06	1.38361e+06
													2000	67482.8	1728.09	9.24606e+06	1.38631e+06
													2001	67556.3	1728.79	9.24897e+06	1.38901e+06
													2002	67630.1	1729.49	9.25179e+06	1.39172e+06
													2003	67704	1730.18	9.25453e+06	1.39443e+06
													2004	67778.1	1730.88	9.25719e+06	1.39714e+06
													2005	67852.4	1731.57	9.25977e+06	1.39986e+06
													2006	67927	1732.26	9.26226e+06	1.40258e+06
													2007	68001.9	1732.95	9.26467e+06	1.40531e+06
													2008	68077	1733.65	9.26699e+06	1.40804e+06
													2009	68152.5	1734.34	9.26923e+06	1.41077e+06
													2010	68228.2	1735.03	9.27138e+06	1.41351e+06
													2011	68304.2	1735.72	9.27344e+06	1.41625e+06
													2012	68380.6	1736.42	9.27542e+06	1.41899e+06
													2013	68457.3	1737.11	9.27732e+06	1.42174e+06
													2014	68534.3	1737.8	9.27914e+06	1.42449e+06
													2015	68611.7	1738.5	9.28087e+06	1.42725e+06
													2016	68689.5	1739.19	9.28252e+06	1.43001e+06
													2017	68767.6	1739.89	9.28409e+06	1.43277e+06
													2018	68846.2	1740.59	9.28558e+06	1.43554e+06
													2019	68925.1	1741.29	9.287e+06	1.43831e+06
													2020	69004.4	1741.99	9.28834e+06	1.44109e+06
													2021	69084.1	1742.69	9.2896e+06	1.44387e+06
													2022	69164.3	1743.39	9.29079e+06	1.44665e+06
													2023	69244.8	1744.1	9.29191e+06	1.44943e+06
													2024	69325.8	1744.81	9.29297e+06	1.45222e+06
													2025	69407.2	1745.52	9.29395e+06	1.45502e+06
													2026	69489	1746.23	9.29488e+06	1.45782e+06
[truncated: 974 more rows]

## Sheet: Figure 2 - Background Analysis
Sample_Publication	Stains	Gating_Strategy	Negative	CFSE	TSM
PBS	Unstained	< 400 nm	764635	2039.03	130498
PBS	TSM	< 400 nm	564466	0	472010
PBS	CFSE	< 400 nm	379554	34062.6	86373
PBS	Isotype TSM	< 400 nm	279800	0	48660.8
Healthy Ctrl 1	Unstained	< 400 nm	4.13978e+06	5646.18	59849.6
Healthy Ctrl 1	TSM	< 400 nm	1.82811e+06	0	8.44323e+06
Healthy Ctrl 1	CFSE	< 400 nm	3.85236e+06	2.81723e+06	58112.3
Healthy Ctrl 2	Unstained	< 400 nm	6.49514e+06	7940.26	55581.8
Healthy Ctrl 2	TSM	< 400 nm	7.54121e+06	0	3.30529e+07
Healthy Ctrl 2	CFSE	< 400 nm	5.02666e+06	3.81014e+06	43794.8
Healthy Ctrl 3	Unstained	< 400 nm	1.45813e+07	3632.02	41162.8
Healthy Ctrl 3	TSM	< 400 nm	1.51712e+07	0	5.06924e+06
Healthy Ctrl 3	CFSE	< 400 nm	1.5108e+07	2.72501e+06	37712.1
Healthy Ctrl 4	Unstained	< 400 nm	7.19987e+06	0	12106.7
Healthy Ctrl 4	TSM	< 400 nm	9.22123e+06	0	1.28246e+07
Healthy Ctrl 4	CFSE	< 400 nm	8.25315e+06	3.33661e+06	21792.1
Healthy Ctrl 5	Unstained	< 400 nm	2.24095e+06	0	23002.8
Healthy Ctrl 5	TSM	< 400 nm	1.86128e+06	0	7.16044e+06
Healthy Ctrl 5	CFSE	< 400 nm	4.80747e+06	4.00984e+06	16868.3
Healthy Ctrl 1	Isotype TSM	< 400 nm	627793	5.57166e+06	23425.1
Healthy Ctrl 2	Isotype TSM	< 400 nm	3.72645e+06	6.62117e+06	25424.1
Healthy Ctrl 3	Isotype TSM	< 400 nm	6.93464e+06	1.56848e+06	5995.71
Healthy Ctrl 4	Isotype TSM	< 400 nm	3.0375e+06	2.12661e+06	12048.8
Healthy Ctrl 5	Isotype TSM	< 400 nm	1.08635e+06	3.27366e+06	10948.7

## Sheet: Figure 3 - Gate-by-Gate
Sample_Publication	Stains	CFSE	Tetraspanin	CFSE_and_Tetraspanin
fPBS	Unstained	1210.67	1210.67	0
fPBS	CFSE + Tetraspanins	69883	795220	27712.2
fPBS	CFSE + CD9	8198.78	4685.02	7027.53
fPBS	CFSE + CD63	4663.33	150392	2331.66
fPBS	CFSE + CD81	0	513372	1216.52
fPBS	CFSE + Tetraspanins + TritonX-100	121067	640446	107750
fPBS	CFSE + Isotype	0	49877.3	0
Healthy Ctrl 1	Unstained	3449.59	1724.79	0
Healthy Ctrl 2	Unstained	0	2364.51	0
Healthy Ctrl 3	Unstained	1204.88	0	0
Healthy Ctrl 4	Unstained	1210.67	3632.02	0
Healthy Ctrl 5	Unstained	1199.14	0	0
Healthy Ctrl 1	CFSE + Tetraspanins	2.28575e+06	8.58609e+06	6.6369e+06
Healthy Ctrl 2	CFSE + Tetraspanins	2.69458e+06	2.45397e+07	8.6129e+06
Healthy Ctrl 3	CFSE + Tetraspanins	4.07188e+06	7.87768e+06	2.76408e+06
Healthy Ctrl 4	CFSE + Tetraspanins	2.08179e+06	1.06913e+07	1.43268e+06
Healthy Ctrl 5	CFSE + Tetraspanins	1.69428e+06	6.4214e+06	4.06457e+06
Healthy Ctrl 1	CFSE + CD9 + TritonX-100	1.56688e+06	2433.04	19464.3
Healthy Ctrl 1	CFSE + CD9	2.54191e+06	3.27817e+06	6.63991e+06
Healthy Ctrl 2	CFSE + CD9 + TritonX-100	1.24429e+06	334349	37032.3
Healthy Ctrl 2	CFSE + CD9	3.38823e+06	2.47523e+06	7.12614e+06
Healthy Ctrl 3	CFSE + CD9	4.57777e+06	2.65445e+06	2.68851e+06
Healthy Ctrl 4	CFSE + CD9	1.89843e+06	2.35562e+06	1.02806e+06
Healthy Ctrl 5	CFSE + CD9	1.77125e+06	2.29436e+06	3.69336e+06
Healthy Ctrl 1	CFSE + CD63 + TritonX-100	1.57854e+06	167880	83939.9
Healthy Ctrl 1	CFSE + CD63	5.64165e+06	590893	1.12546e+06
Healthy Ctrl 2	CFSE + CD63 + TritonX-100	985591	166273	38556.1
Healthy Ctrl 2	CFSE + CD63	6.78243e+06	831841	760233
Healthy Ctrl 3	CFSE + CD63	6.42816e+06	275159	379572
Healthy Ctrl 4	CFSE + CD63	3.12281e+06	205592	204375
Healthy Ctrl 5	CFSE + CD63	3.47317e+06	243304	510939
Healthy Ctrl 1	CFSE + CD81 + TritonX-100	1.92129e+06	1.21143e+06	52851.1
Healthy Ctrl 1	CFSE + CD81	5.9256e+06	2.08083e+06	212059
Healthy Ctrl 2	CFSE + CD81 + TritonX-100	1.13198e+06	1.01031e+07	368044
Healthy Ctrl 2	CFSE + CD81	7.09454e+06	1.7355e+07	784516
Healthy Ctrl 3	CFSE + CD81	7.21231e+06	4.10368e+06	367950
Healthy Ctrl 4	CFSE + CD81	3.20465e+06	4.35963e+06	196129
Healthy Ctrl 5	CFSE + CD81	3.61507e+06	1.36564e+06	213078
Healthy Ctrl 1	CFSE + Tetraspanins + TritonX-100	1.67095e+06	1.38619e+06	108259
Healthy Ctrl 2	CFSE + Tetraspanins + TritonX-100	1.50071e+06	1.38093e+07	905190
Healthy Ctrl 3	CFSE + Tetraspanins + TritonX-100	3.17342e+06	1.4009e+06	105129
Healthy Ctrl 4	CFSE + Tetraspanins + TritonX-100	1.47944e+06	3.08829e+06	96764.1
Healthy Ctrl 5	CFSE + Tetraspanins + TritonX-100	1.05909e+06	1.25669e+06	154225
Healthy Ctrl 1	CFSE + Isotype	5.79303e+06	22253.8	25767.6
Healthy Ctrl 2	CFSE + Isotype	7.37784e+06	26634.8	37530.8
Healthy Ctrl 3	CFSE + Isotype	6.05584e+06	23113.9	23113.9
Healthy Ctrl 4	CFSE + Isotype	2.5929e+06	12048.8	20483
Healthy Ctrl 5	CFSE + Isotype	3.48655e+06	10948.7	27980
Healthy Ctrl 5	TritonX-100 ON + CFSE + Tetraspanins	113918	1.64642e+06	49164.8
Healthy Ctrl 5	CFSE + 10x Isotype	1.8039e+06	343831	365623

## Sheet: Figure 4 - RCP
Fluorescence	PEAK	MFI	Log_MFI	ERF	Log_ERF
FITC	1	12.86	1.10924	5	0.69897
FITC	2	2525.16	3.40229	317	2.50106
FITC	3	7302.95	3.8635	863	2.93601
FITC	4	39792.7	4.5998	3130	3.49554
APC	1	2.083	0.318689	7	0.845098
APC	2	1800.51	3.2554	33	1.51851
APC	3	5929.78	3.77304	92	1.96379
APC	4	71423.9	4.85384	484	2.68485
BV421	1	13.36	1.12581	375	2.57403
BV421	2	973.78	2.98846	3550	3.55023
BV421	3	2706	3.43233	9228	3.96511
BV421	4	12921.4	4.11131	25364	4.40422
PE	1	2.812	0.449015	21	1.32222
PE	2	4051.38	3.6076	4486	3.65186
PE	3	12064.1	4.08149	12588	4.09996
PE	4	69410.4	4.84142	66882	4.82531

## Sheet: Figure 5 - Dilution Series
Sample_Publication	Stains	Dilutions	CFSE	Tetraspanin	CFSE_and_Tetraspanin	DP_MFI_CH02	DP_MFI_CH05
PBS	Unstained	1	0	3649.56	0	NaN	NaN
PBS	CFSE + Tetraspanins	1	1779.65	565927	11567.7	210.862	12884.1
PBS	CFSE + Tetraspanins	4	0	322908	3614.64	296.381	7757.28
PBS	CFSE + Tetraspanins	16	1080.77	114562	0	NaN	NaN
PBS	CFSE + Tetraspanins	64	1210.67	29056.1	0	NaN	NaN
PBS	CFSE + Tetraspanins	256	0	8393.99	0	NaN	NaN
Healthy Ctrl 1	Unstained	1	13347.3	9788.05	889.82	197.962	264.885
Healthy Ctrl 2	Unstained	1	889.82	8898.23	0	NaN	NaN
Healthy Ctrl 3	Unstained	1	886.69	1773.38	0	NaN	NaN
Healthy Ctrl 4	Unstained	1	1730.72	865.36	0	NaN	NaN
Healthy Ctrl 5	Unstained	1	2660.07	0	0	NaN	NaN
Healthy Ctrl 1	CFSE + Tetraspanins	1	1.69333e+06	9.02903e+06	3876957	673.557	1377.24
Healthy Ctrl 2	CFSE + Tetraspanins	1	383783	2.36468e+07	3.62112e+06	553.833	1580.57
Healthy Ctrl 3	CFSE + Tetraspanins	1	1.23139e+06	1.22295e+07	2.62061e+06	592.714	1485.31
Healthy Ctrl 4	CFSE + Tetraspanins	1	831367	1.34368e+07	1.28802e+06	532.381	1759.46
Healthy Ctrl 5	CFSE + Tetraspanins	1	313564	7.27856e+06	3.96253e+06	726.06	1267.49
Healthy Ctrl 1	CFSE + Tetraspanins	4	570227	2.37655e+06	852313	655.609	1358.75
Healthy Ctrl 2	CFSE + Tetraspanins	4	100728	6.29784e+06	871414	547.303	1482.26
Healthy Ctrl 3	CFSE + Tetraspanins	4	356549	2.71589e+06	548355	607.369	1473.55
Healthy Ctrl 4	CFSE + Tetraspanins	4	276033	3.06179e+06	291772	558.923	1805.97
Healthy Ctrl 5	CFSE + Tetraspanins	4	84735.6	2.10884e+06	1.01444e+06	607.424	1293.07
Healthy Ctrl 1	CFSE + Tetraspanins	16	110849	465083	195190	641.997	1286.99
Healthy Ctrl 2	CFSE + Tetraspanins	16	29978.5	1.34544e+06	176274	493.625	1633.3
Healthy Ctrl 3	CFSE + Tetraspanins	16	108960	653763	161019	564.802	1673.11
Healthy Ctrl 4	CFSE + Tetraspanins	16	72292.8	700035	61448.8	496	1602.03
Healthy Ctrl 5	CFSE + Tetraspanins	16	35974.3	515631	213447	575.774	1451.17
Healthy Ctrl 1	CFSE + Tetraspanins	64	25182	161884	58757.9	647.8	1546.88
Healthy Ctrl 2	CFSE + Tetraspanins	64	22150.8	378896	45467.5	659.2	1589.82
Healthy Ctrl 3	CFSE + Tetraspanins	64	24097.6	119283	21687.8	460.19	1554.78
Healthy Ctrl 4	CFSE + Tetraspanins	64	10896	154966	7264.03	234.976	1728.91
Healthy Ctrl 5	CFSE + Tetraspanins	64	4773.83	99057.1	39384.1	634.025	1395.17
Healthy Ctrl 1	CFSE + Tetraspanins	256	5686.25	36554.5	8123.22	862.542	1364.34
Healthy Ctrl 2	CFSE + Tetraspanins	256	2421.34	69008.3	13317.4	416.691	1538.16
Healthy Ctrl 3	CFSE + Tetraspanins	256	5802.3	16246.4	5802.3	513.566	1928.75
Healthy Ctrl 4	CFSE + Tetraspanins	256	6053.36	31477.5	3632.02	322.105	2039.31
Healthy Ctrl 5	CFSE + Tetraspanins	256	4819.52	34941.5	12048.8	933.175	1512.76

## Sheet: Figure 6 - Tetra Distribution
Sample_Publication	Stains	CFSE	Tetraspanin	CFSE_and_Tetraspanin
fPBS	Unstained	1210.67	1210.67	0
fPBS	CFSE + Tetraspanins	69883	795220	27712.2
fPBS	CFSE + CD9	8198.78	4685.02	7027.53
fPBS	CFSE + CD63	4663.33	150392	2331.66
fPBS	CFSE + CD81	0	513372	1216.52
fPBS	CFSE + Tetraspanins + TritonX-100	121067	640446	107750
fPBS	CFSE + Isotype	0	49877.3	0
Healthy Ctrl 1	Unstained	3449.59	1724.79	0
Healthy Ctrl 2	Unstained	0	2364.51	0
Healthy Ctrl 3	Unstained	1204.88	0	0
Healthy Ctrl 4	Unstained	1210.67	3632.02	0
Healthy Ctrl 5	Unstained	1199.14	0	0
Healthy Ctrl 1	CFSE + Tetraspanins	2.28575e+06	8.58609e+06	6.6369e+06
Healthy Ctrl 2	CFSE + Tetraspanins	2.69458e+06	2.45397e+07	8.6129e+06
Healthy Ctrl 3	CFSE + Tetraspanins	4.07188e+06	7.87768e+06	2.76408e+06
Healthy Ctrl 4	CFSE + Tetraspanins	2.08179e+06	1.06913e+07	1.43268e+06
Healthy Ctrl 5	CFSE + Tetraspanins	1.69428e+06	6.4214e+06	4.06457e+06
Healthy Ctrl 1	CFSE + CD9 + TritonX-100	1.56688e+06	2433.04	19464.3
Healthy Ctrl 1	CFSE + CD9	2.54191e+06	3.27817e+06	6.63991e+06
Healthy Ctrl 2	CFSE + CD9 + TritonX-100	1.24429e+06	334349	37032.3
Healthy Ctrl 2	CFSE + CD9	3.38823e+06	2.47523e+06	7.12614e+06
Healthy Ctrl 3	CFSE + CD9	4.57777e+06	2.65445e+06	2.68851e+06
Healthy Ctrl 4	CFSE + CD9	1.89843e+06	2.35562e+06	1.02806e+06
Healthy Ctrl 5	CFSE + CD9	1.77125e+06	2.29436e+06	3.69336e+06
Healthy Ctrl 1	CFSE + CD63 + TritonX-100	1.57854e+06	167880	83939.9
Healthy Ctrl 1	CFSE + CD63	5.64165e+06	590893	1.12546e+06
Healthy Ctrl 2	CFSE + CD63 + TritonX-100	985591	166273	38556.1
Healthy Ctrl 2	CFSE + CD63	6.78243e+06	831841	760233
Healthy Ctrl 3	CFSE + CD63	6.42816e+06	275159	379572
Healthy Ctrl 4	CFSE + CD63	3.12281e+06	205592	204375
Healthy Ctrl 5	CFSE + CD63	3.47317e+06	243304	510939
Healthy Ctrl 1	CFSE + CD81 + TritonX-100	1.92129e+06	1.21143e+06	52851.1
Healthy Ctrl 1	CFSE + CD81	5.9256e+06	2.08083e+06	212059
Healthy Ctrl 2	CFSE + CD81 + TritonX-100	1.13198e+06	1.01031e+07	368044
Healthy Ctrl 2	CFSE + CD81	7.09454e+06	1.7355e+07	784516
Healthy Ctrl 3	CFSE + CD81	7.21231e+06	4.10368e+06	367950
Healthy Ctrl 4	CFSE + CD81	3.20465e+06	4.35963e+06	196129
Healthy Ctrl 5	CFSE + CD81	3.61507e+06	1.36564e+06	213078
Healthy Ctrl 1	CFSE + Tetraspanins + TritonX-100	1.67095e+06	1.38619e+06	108259
Healthy Ctrl 2	CFSE + Tetraspanins + TritonX-100	1.50071e+06	1.38093e+07	905190
Healthy Ctrl 3	CFSE + Tetraspanins + TritonX-100	3.17342e+06	1.4009e+06	105129
Healthy Ctrl 4	CFSE + Tetraspanins + TritonX-100	1.47944e+06	3.08829e+06	96764.1
Healthy Ctrl 5	CFSE + Tetraspanins + TritonX-100	1.05909e+06	1.25669e+06	154225
Healthy Ctrl 1	CFSE + Isotype	5.79303e+06	22253.8	25767.6
Healthy Ctrl 2	CFSE + Isotype	7.37784e+06	26634.8	37530.8
Healthy Ctrl 3	CFSE + Isotype	6.05584e+06	23113.9	23113.9
Healthy Ctrl 4	CFSE + Isotype	2.5929e+06	12048.8	20483
Healthy Ctrl 5	CFSE + Isotype	3.48655e+06	10948.7	27980
Healthy Ctrl 5	TritonX-100 ON + CFSE + Tetraspanins	113918	1.64642e+06	49164.8
Healthy Ctrl 5	CFSE + 10x Isotype	1.8039e+06	343831	365623

## Sheet: Figure 7 - CD9 vs CD31
Sample_Publication	Stains	CD9	CD31	CD31_and_CD9	DP_MFI_Ch01	DP_MFI_Ch05
fPBS	Unstained	0	0	0	NaN	NaN
fPBS	CD9	0	1216.52	0	NaN	NaN
fPBS	CD31	0	263985	0	NaN	NaN
fPBS	CD9 & CD31	0	255417	0	NaN	NaN
fPBS	CD9 & CD31 + TritonX-100	0	132537	1204.88	20,395,714	6,541,488
Healthy Ctrl 1	CD9	4.08508e+06	2433.04	1216.52	1,198,438	2,961,125
Healthy Ctrl 2	CD9	3.47849e+06	2409.76	0	NaN	NaN
Healthy Ctrl 3	CD9	4.42948e+06	6962.76	0	NaN	NaN
Healthy Ctrl 4	CD9	3.62402e+06	14598.2	0	NaN	NaN
Healthy Ctrl 5	CD9	5.50543e+06	0	0	NaN	NaN
Healthy Ctrl 1	CD31	0	9.63301e+06	0	NaN	NaN
Healthy Ctrl 2	CD31	0	8.37088e+06	0	NaN	NaN
Healthy Ctrl 3	CD31	6053.36	3.32451e+06	0	NaN	NaN
Healthy Ctrl 4	CD31	1199.14	1.13391e+07	0	NaN	NaN
Healthy Ctrl 5	CD31	0	4.49159e+06	0	NaN	NaN
Healthy Ctrl 1	CD9 & CD31	1.60459e+06	3.94031e+06	4.48531e+06	32,644,643	7,507,368
Healthy Ctrl 2	CD9 & CD31	1.76517e+06	4.66779e+06	3.55954e+06	35,835,739	6,245,097
Healthy Ctrl 3	CD9 & CD31	1.82749e+06	1.35383e+06	2.85756e+06	10,339,464	10,598,594
Healthy Ctrl 4	CD9 & CD31	2.0533e+06	8.54008e+06	4.71436e+06	29,661,607	5,572,003
Healthy Ctrl 5	CD9 & CD31	1.94183e+06	506896	4.59137e+06	3,254,035	13,163,281
fPBS	Isotypes (both)	0	337778	0	NaN	NaN
Healthy Ctrl 1	Isotypes (both)	2409.76	4.81831e+06	0	NaN	NaN
Healthy Ctrl 2	Isotypes (both)	0	5.91716e+06	29196.5	454,698,902	1,848,858
Healthy Ctrl 3	Isotypes (both)	0	1.80874e+06	1210.67	1,719,462	2,329,846
Healthy Ctrl 4	Isotypes (both)	0	1.1347e+07	136402	28,245,871	2,047,778
Healthy Ctrl 5	Isotypes (both)	0	2.52915e+06	5474.34	50243.5	1,856,583
Healthy Ctrl 1	CD9 & CD31 + TritonX-100	4819.52	5.59064e+06	13253.7	39,984,712	291.25
Healthy Ctrl 2	CD9 & CD31 + TritonX-100	106403	6.79204e+06	160786	54,821,295	3,505,095
Healthy Ctrl 3	CD9 & CD31 + TritonX-100	61156.2	1.43058e+06	8393.99	15,556,964	3,240,526
Healthy Ctrl 4	CD9 & CD31 + TritonX-100	35279.1	7921983	1.04013e+06	45,933,448	2,597,621
Healthy Ctrl 5	CD9 & CD31 + TritonX-100	68678.1	2.1736e+06	201215	55,295,769	324.125
fPBS	Isotypes (both) + TritonX-100	0	159809	3632.02	23,763,333	2,930,952
Healthy Ctrl 1	Isotypes (both) + TritonX-100	0	3.65381e+06	0	NaN	NaN
Healthy Ctrl 2	Isotypes (both) + TritonX-100	0	4.23372e+06	7264.03	46,778,383	1,914,993
Healthy Ctrl 3	Isotypes (both) + TritonX-100	0	1.08476e+06	0	NaN	NaN
Healthy Ctrl 4	Isotypes (both) + TritonX-100	0	8.445e+06	122898	249,013,304	2,069,305
Healthy Ctrl 5	Isotypes (both) + TritonX-100	0	1.69918e+06	0	NaN	NaN

## Sheet: Figure 8 - Human vs Mouse
File	Sample	Percentage_Human	Date_Measured	Stains	Detergent_Treatment	CFSE	Mouse	Fold_Change_Mouse	Human	Fold_Change_Human
1. PBS CD31 + CFSE_1.daf	PBS	PBS	2021-02-20	mAbs	Pre_Detergent_Treatment	9685.38	3632.02	NA	1210.67	NA
3. Human-Mouse 30-0 CD31 + CFSE_2.daf	100 - 0	100	2021-02-20	mAbs	Pre_Detergent_Treatment	2.2077e+06	19558.8	0.176678	1.34345e+06	1
4. Human-Mouse 27-3 CD31 + CFSE_3.daf	90 - 10	90	2021-02-20	mAbs	Pre_Detergent_Treatment	1.86201e+06	18160.1	0.164043	1.05328e+06	0.784017
5. Human-Mouse 24-6 CD31 + CFSE_4.daf	80 - 20	80	2021-02-20	mAbs	Pre_Detergent_Treatment	1.48792e+06	9685.38	0.0874895	751827	0.559626
6. Human-Mouse 21-9 CD31 + CFSE_5.daf	70 - 30	70	2021-02-20	mAbs	Pre_Detergent_Treatment	1.28586e+06	26763.5	0.241758	593662	0.441895
7. Human-Mouse 18-12 CD31 + CFSE_6.daf	60 - 40	60	2021-02-20	mAbs	Pre_Detergent_Treatment	1.54376e+06	36495.6	0.32967	625292	0.465439
8. Human-Mouse 15-15 CD31 + CFSE_7.daf	50 - 50	50	2021-02-20	mAbs	Pre_Detergent_Treatment	1.45958e+06	52564.3	0.474821	557426	0.414923
9. Human-Mouse 12-18 CD31 + CFSE_8.daf	40 - 60	40	2021-02-20	mAbs	Pre_Detergent_Treatment	1.20382e+06	36851.7	0.332887	395541	0.294423
10. Human-Mouse 9-21 CD31 + CFSE_9.daf	30 - 70	30	2021-02-20	mAbs	Pre_Detergent_Treatment	1.29421e+06	65376.3	0.590554	359570	0.267647
11. Human-Mouse 6-24 CD31 + CFSE_10.daf	20 - 80	20	2021-02-20	mAbs	Pre_Detergent_Treatment	948886	64475.6	0.582418	156931	0.116812
12. Human-Mouse 3-27 CD31 + CFSE_11.daf	10 - 90	10	2021-02-20	mAbs	Pre_Detergent_Treatment	935850	75061.7	0.678043	83536.4	0.0621807
13. Human-Mouse 0-30 CD31 + CFSE_12.daf	0 - 100	0	2021-02-20	mAbs	Pre_Detergent_Treatment	1.20436e+06	110703	1	6082.6	0.00452761
25. PBS IgG1 Kappa + CFSE_13.daf	PBS	PBS	2021-02-20	Isotype	Pre_Detergent_Treatment	9732.17	0	NA	6082.6	NA
27. Human-Mouse 30-0 IgG1 Kappa + CFSE_14.daf	100 - 0	100	2021-02-20	Isotype	Pre_Detergent_Treatment	2.27364e+06	7264.03	NA	430999	NA
29. Human-Mouse 0-30 IgG1 Kappa + CFSE_15.daf	0 - 100	0	2021-02-20	Isotype	Pre_Detergent_Treatment	1.05837e+06	12165.2	NA	10948.7	NA
1. PBS_1.daf	PBS	PBS	2021-03-01	mAbs	Pre_Detergent_Treatment	42373.5	35109.5	NA	0	NA
3. Human-Mouse 30-0_2.daf	100 - 0	100	2021-03-01	mAbs	Pre_Detergent_Treatment	3.96188e+06	46452.2	0.262012	2.4913e+06	1
4. Human-Mouse 27-3_3.daf	90 - 10	90	2021-03-01	mAbs	Pre_Detergent_Treatment	2.90319e+06	38741.5	0.21852	1.70342e+06	0.683744
5. Human-Mouse 24-6_4.daf	80 - 20	80	2021-03-01	mAbs	Pre_Detergent_Treatment	2.39592e+06	66587	0.375582	1.26031e+06	0.505883
6. Human-Mouse 21-9_5.daf	70 - 30	70	2021-03-01	mAbs	Pre_Detergent_Treatment	2.43587e+06	59322.9	0.334609	1.23125e+06	0.49422
7. Human-Mouse 18-12_6.daf	60 - 40	60	2021-03-01	mAbs	Pre_Detergent_Treatment	1.8269e+06	73851	0.416554	868052	0.348433
8. Human-Mouse 15-15_7.daf	50 - 50	50	2021-03-01	mAbs	Pre_Detergent_Treatment	2.0748e+06	81931.8	0.462134	1098850	0.441074
9. Human-Mouse 12-18_8.daf	40 - 60	40	2021-03-01	mAbs	Pre_Detergent_Treatment	1.96976e+06	84747.1	0.478013	853524	0.342601
10. Human-Mouse 9-21_9.daf	30 - 70	30	2021-03-01	mAbs	Pre_Detergent_Treatment	1.64595e+06	126518	0.713622	621642	0.249525
11. Human-Mouse 6-24_10.daf	20 - 80	20	2021-03-01	mAbs	Pre_Detergent_Treatment	1.21067e+06	84747.1	0.478013	341410	0.13704
12. Human-Mouse 3-27_11.daf	10 - 90	10	2021-03-01	mAbs	Pre_Detergent_Treatment	973380	115014	0.648732	145281	0.0583151
13. Human-Mouse 0-30_12.daf	0 - 100	0	2021-03-01	mAbs	Pre_Detergent_Treatment	984694	177290	1	13550.8	0.00543925
25. PBS + Isotype_13.daf	PBS	PBS	2021-03-01	Isotype	Pre_Detergent_Treatment	37530.8	19370.8	NA	0	NA
27. Human-Mouse 30-0 + Isotype_14.daf	100 - 0	100	2021-03-01	Isotype	Pre_Detergent_Treatment	3.55905e+06	35974.3	NA	591177	NA
29. Human-Mouse 0-30 + Isotype_15.daf	0 - 100	0	2021-03-01	Isotype	Pre_Detergent_Treatment	951319	49877.3	NA	13381.7	NA
1. PBS CD31 + CFSE_2.daf	PBS	PBS	2021-03-05	mAbs	Pre_Detergent_Treatment	4866.08	3649.56	NA	0	NA
3. Human-Mouse 30-0 CD31 + CFSE_3.daf	100 - 0	100	2021-03-05	mAbs	Pre_Detergent_Treatment	2.27124e+06	12165.2	0.0877193	1.59121e+06	1
4. Human-Mouse 27-3 CD31 + CFSE_4.daf	90 - 10	90	2021-03-05	mAbs	Pre_Detergent_Treatment	3.76035e+06	31477.5	0.226974	2.31359e+06	1,453,985,087
5. Human-Mouse 24-6 CD31 + CFSE_5.daf	80 - 20	80	2021-03-05	mAbs	Pre_Detergent_Treatment	2.13378e+06	27980	0.201754	1.18976e+06	0.747706
6. Human-Mouse 21-9 CD31 + CFSE_6.daf	70 - 30	70	2021-03-05	mAbs	Pre_Detergent_Treatment	1.85431e+06	37351.3	0.269328	1.09042e+06	0.685275
7. Human-Mouse 18-12 CD31 + CFSE_7.daf	60 - 40	60	2021-03-05	mAbs	Pre_Detergent_Treatment	1.89591e+06	44794.9	0.323001	974591	0.612485
8. Human-Mouse 15-15 CD31 + CFSE_8.daf	50 - 50	50	2021-03-05	mAbs	Pre_Detergent_Treatment	1.72693e+06	32223.4	0.232352	800811	0.503272
9. Human-Mouse 12-18 CD31 + CFSE_9.daf	40 - 60	40	2021-03-05	mAbs	Pre_Detergent_Treatment	1.73598e+06	51093.9	0.368421	720180	0.452599
10. Human-Mouse 9-21 CD31 + CFSE_10.daf	30 - 70	30	2021-03-05	mAbs	Pre_Detergent_Treatment	1.66907e+06	54743.4	0.394737	545001	0.342508
11. Human-Mouse 6-24 CD31 + CFSE_14.daf	20 - 80	20	2021-03-05	mAbs	Pre_Detergent_Treatment	1.20164e+06	45229.8	0.326137	256710	0.16133
12. Human-Mouse 3-27 CD31 + CFSE_12.daf	10 - 90	10	2021-03-05	mAbs	Pre_Detergent_Treatment	1.27255e+06	83125	0.599387	134467	0.0845061
13. Human-Mouse 0-30 CD31 + CFSE_13.daf	0 - 100	0	2021-03-05	mAbs	Pre_Detergent_Treatment	1.80897e+06	138683	1	12165.2	0.00764526
25. PBS IgG1 kappa + CFSE_15.daf	PBS	PBS	2021-03-05	Isotype	Pre_Detergent_Treatment	9732.17	0	NA	1216.52	NA
27. Human-Mouse 30-0 IgG1 kappa + CFSE_16.daf	100 - 0	100	2021-03-05	Isotype	Pre_Detergent_Treatment	4.36932e+06	25424.1	NA	763934	NA
